# Supplementary material for: Flavivirus maturation leads to the formation of an occupied lipid pocket in the surface glycoproteins
Source: Nat Commun. 2021 Feb 23;12:1238. doi: 10.1038/s41467-021-21505-9 (PMC7902656; doi:10.1038/s41467-021-21505-9)
Supplement: Supplementary file 7 — Source Data [file 41467_2021_21505_MOESM7_ESM.xlsx]

## Sheet: Figure 1b
Figure 1b
Immature virion			prM3E3 local rec.			prM1E1 local rec.
Å-1	FSC		Å-1	FSC		Å-1	FSC
0.001001	1		0.001001	1		0.001001	1
0.001479	0.999998		0.004227	0.99999		0.004227	0.998935
0.002959	0.9999		0.008453	0.999936		0.008453	0.998167
0.004438	0.999952		0.01268	0.999924		0.01268	0.998304
0.005917	0.999976		0.016906	0.99988		0.016906	0.998234
0.007396	0.99986		0.021133	0.999856		0.021133	0.998944
0.008876	0.999836		0.025359	0.999676		0.025359	0.999065
0.010355	0.999931		0.029586	0.999514		0.029586	0.999089
0.011834	0.999775		0.033812	0.999363		0.033812	0.999088
0.013314	0.999613		0.038039	0.999325		0.038039	0.999279
0.014793	0.999657		0.042265	0.999067		0.042265	0.999127
0.016272	0.999632		0.046492	0.998466		0.046492	0.998848
0.017751	0.999625		0.050719	0.998177		0.050719	0.998434
0.019231	0.999577		0.054945	0.997396		0.054945	0.998095
0.02071	0.999592		0.059172	0.996651		0.059172	0.99738
0.022189	0.999466		0.063398	0.995387		0.063398	0.99625
0.023669	0.999569		0.067625	0.994376		0.067625	0.99508
0.025148	0.998962		0.071851	0.993632		0.071851	0.994305
0.026627	0.999185		0.076078	0.992864		0.076078	0.993768
0.028107	0.999335		0.080304	0.991442		0.080304	0.992798
0.029586	0.999134		0.084531	0.989061		0.084531	0.991358
0.031065	0.997988		0.088757	0.986947		0.088757	0.989059
0.032544	0.998265		0.092984	0.984661		0.092984	0.987376
0.034024	0.998226		0.09721	0.979738		0.09721	0.984648
0.035503	0.9977		0.101437	0.975336		0.101437	0.98192
0.036982	0.998255		0.105664	0.968384		0.105664	0.977927
0.038462	0.998133		0.10989	0.962898		0.10989	0.972806
0.039941	0.99779		0.114117	0.955675		0.114117	0.967886
0.04142	0.997417		0.118343	0.944663		0.118343	0.962548
0.042899	0.997219		0.12257	0.929579		0.12257	0.953347
0.044379	0.995434		0.126796	0.908773		0.126796	0.941565
0.045858	0.994457		0.131023	0.887102		0.131023	0.927637
0.047337	0.99243		0.135249	0.863716		0.135249	0.913173
0.048817	0.991709		0.139476	0.848322		0.139476	0.900961
0.050296	0.990533		0.143702	0.827042		0.143702	0.886315
0.051775	0.98899		0.147929	0.79859		0.147929	0.869381
0.053254	0.987319		0.152156	0.767545		0.152156	0.849606
0.054734	0.982799		0.156382	0.749264		0.156382	0.835346
0.056213	0.979816		0.160609	0.724602		0.160609	0.819616
0.057692	0.97126		0.164835	0.705289		0.164835	0.806559
0.059172	0.976699		0.169062	0.687294		0.169062	0.796286
0.060651	0.97193		0.173288	0.671207		0.173288	0.794934
0.06213	0.965647		0.177515	0.660563		0.177515	0.800779
0.063609	0.960984		0.181741	0.634163		0.181741	0.802703
0.065089	0.953982		0.185968	0.610192		0.185968	0.797269
0.066568	0.950758		0.190194	0.605744		0.190194	0.790446
0.068047	0.942272		0.194421	0.594774		0.194421	0.779819
0.069527	0.947362		0.198647	0.55569		0.198647	0.763663
0.071006	0.946454		0.202874	0.527584		0.202874	0.760345
0.072485	0.937989		0.207101	0.495915		0.207101	0.764825
0.073964	0.918061		0.211327	0.462912		0.211327	0.760576
0.075444	0.907955		0.215554	0.428284		0.215554	0.746427
0.076923	0.921143		0.21978	0.389873		0.21978	0.73099
0.078402	0.905869		0.224007	0.320783		0.224007	0.696241
0.079882	0.90104		0.228233	0.262292		0.228233	0.63889
0.081361	0.894856		0.23246	0.210551		0.23246	0.578567
0.08284	0.890812		0.236686	0.167765		0.236686	0.493897
0.08432	0.820846		0.240913	0.145426		0.240913	0.416611
0.085799	0.802268		0.245139	0.106783		0.245139	0.335781
0.087278	0.829833		0.249366	0.082767		0.249366	0.254048
0.088757	0.810924		0.253593	0.071084		0.253593	0.202254
0.090237	0.780042		0.257819	0.071412		0.257819	0.163979
0.091716	0.79521		0.262046	0.058255		0.262046	0.137903
0.093195	0.764928		0.266272	0.046439		0.266272	0.12885
0.094675	0.772119		0.270499	0.045578		0.270499	0.113827
0.096154	0.721944		0.274725	0.039714		0.274725	0.085335
0.097633	0.699296		0.278952	0.018183		0.278952	0.065468
0.099112	0.641495		0.283178	0.007612		0.283178	0.049967
0.100592	0.621197		0.287405	0.0122		0.287405	0.02205
0.102071	0.637409		0.291631	0.00426		0.291631	-0.00289
0.10355	0.639247		0.295858	0.001533		0.295858	-0.00846
0.10503	0.60496
0.106509	0.54371
0.107988	0.477152
0.109467	0.486071
0.110947	0.455494
0.112426	0.435976
0.113905	0.385606
0.115385	0.369701
0.116864	0.383339
0.118343	0.315434
0.119822	0.270736
0.121302	0.158224
0.122781	0.168502
0.12426	0.232824
0.12574	0.199764
0.127219	0.199691
0.128698	0.151799
0.130178	0.075079
0.131657	0.106324
0.133136	0.197967
0.134615	0.106496
0.136095	0.10359
0.137574	0.103577
0.139053	0.075299
0.140533	0.034877
0.142012	0.023919
0.143491	0.057391
0.14497	0.093343
0.14645	0.07048
0.147929	0.068241
0.149408	0.087892
0.150888	0.064028
0.152367	0.042335
0.153846	-0.00693
0.155325	0.019275
0.156805	-0.000878758
0.158284	0.013881
0.159763	0.012095
0.161243	-0.03805
0.162722	-0.00513
0.164201	-0.0207
0.16568	-0.02107
0.16716	0.012738
0.168639	0.052448
0.170118	0.046433
0.171598	-0.01101
0.173077	-0.0316
0.174556	-0.00535
0.176035	0.025282
0.177515	0.06118
0.178994	0.034032
0.180473	0.012567
0.181953	0.042146
0.183432	0.009706
0.184911	-0.02986
0.186391	-0.02778
0.18787	-0.04414
0.189349	0.042682
0.190828	0.040465
0.192308	0.027809
0.193787	-0.00365
0.195266	0.004693
0.196746	0.020342
0.198225	-0.02893
0.199704	-0.02505
0.201183	-0.02318
0.202663	0.001468
0.204142	0.011338
0.205621	-0.01222
0.207101	-0.01655
0.20858	0.000229817
0.210059	-0.02617
0.211538	-0.01137
0.213018	-0.00221
0.214497	0.041052
0.215976	0.023753
0.217456	0.010229
0.218935	0.001733
0.220414	0.011219
0.221893	0.003439
0.223373	0.015085
0.224852	0.023719
0.226331	-0.01052
0.227811	-0.01859
0.22929	-0.00181
0.230769	-0.02377
0.232249	-0.03822
0.233728	0.001439
0.235207	0.008137
0.236686	-0.02053
0.238166	-0.02078
0.239645	0.0177
0.241124	0.019101
0.242604	-0.01089
0.244083	0.012011
0.245562	0.000701675
0.247041	0.00709
0.248521	-0.0052
0.25	-0.02946
0.251479	-0.000165018
0.252959	-0.02963
0.254438	-0.00324
0.255917	-0.02145
0.257396	-0.0084
0.258876	-0.0159
0.260355	-0.00606
0.261834	0.031887
0.263314	0.00516
0.264793	0.020211
0.266272	0.013142
0.267751	-0.00174
0.269231	-0.00605
0.27071	-0.00404
0.272189	0.000334848
0.273669	0.026674
0.275148	0.033009
0.276627	-0.01478
0.278106	-0.0134
0.279586	0.013267
0.281065	0.007198
0.282544	-0.00875
0.284024	-0.02633
0.285503	-0.00501
0.286982	0.008945
0.288462	0.001352
0.289941	-0.00272
0.29142	-0.00246
0.292899	0.024471
0.294379	0.012875
0.295858	-0.0034

## Sheet: Figure 4h
Figure 4h
	4-5 days	7-9 days	10-12 days	14-15 days
Experiment 1
OD405 wt	1.011	3.916	3.573	3.793
OD405 virus control	3.673	4.145	3.663	3.744
OD405 H437E	0.049	0.072	0.052	0.05
OD405 H437A	0.08	0.097	0.077	0.052
OD405 G441Y	0.064	0.087	0.057	0.053
Experiment 2
OD405 wt	0.07	3.67	3.366	3.866
OD405 virus control	4.046	3.433	3.175	3.858
OD405 H437E	0.038	0.04	0.053	0.058
OD405 H437A	0.042	0.059	0.061	0.059
OD405 G441Y	0.04	0.046	0.046	0.065

## Sheet: Suppl Figure 3a
Suppl Figure 3a
prM3E3 masked			Phase randomization			prM3E3 corrected			prM3E3 map vs model
Å-1	FSC		Å-1	FSC		Å-1	FSC		Å-1	FSC
0.001001	1		0.001001	1		0.001001	1		0.0203171	0.87883
0.004227	0.999885		0.004227	0.999885		0.004227	0.999885		0.0270804	0.879299
0.008453	0.999769		0.008453	0.999769		0.008453	0.999769		0.031331	0.880254
0.01268	0.999638		0.01268	0.999639		0.01268	0.999638		0.0348472	0.880533
0.016906	0.999279		0.016906	0.999282		0.016906	0.999279		0.0374595	0.880931
0.021133	0.999565		0.021133	0.999565		0.021133	0.999565		0.0400709	0.881534
0.025359	0.999601		0.025359	0.999601		0.025359	0.999601		0.0422016	0.882151
0.029586	0.999554		0.029586	0.999553		0.029586	0.999554		0.0441731	0.881907
0.033812	0.999441		0.033812	0.999439		0.033812	0.999441		0.0459148	0.882081
0.038039	0.999474		0.038039	0.999475		0.038039	0.999474		0.0476174	0.882656
0.042265	0.999282		0.042265	0.999279		0.042265	0.999282		0.0492935	0.882886
0.046492	0.998796		0.046492	0.998794		0.046492	0.998796		0.0506199	0.88292
0.050719	0.998605		0.050719	0.998603		0.050719	0.998605		0.052072	0.882844
0.054945	0.997821		0.054945	0.997812		0.054945	0.997821		0.0533843	0.882454
0.059172	0.997202		0.059172	0.997198		0.059172	0.997202		0.0545711	0.882511
0.063398	0.99613		0.063398	0.996127		0.063398	0.99613		0.055895	0.882089
0.067625	0.995167		0.067625	0.995162		0.067625	0.995167		0.0570797	0.882432
0.071851	0.994408		0.071851	0.994406		0.071851	0.994408		0.0580536	0.882199
0.076078	0.993715		0.076078	0.993719		0.076078	0.993715		0.0591415	0.882111
0.080304	0.992716		0.080304	0.992725		0.080304	0.992716		0.0601696	0.882263
0.084531	0.990675		0.084531	0.990652		0.084531	0.990675		0.0611846	0.882183
0.088757	0.988237		0.088757	0.988201		0.088757	0.988237		0.0621341	0.882098
0.092984	0.985949		0.092984	0.985938		0.092984	0.985949		0.0631671	0.881596
0.09721	0.981391		0.09721	0.981504		0.09721	0.981391		0.0640341	0.880788
0.101437	0.976763		0.101437	0.977038		0.101437	0.976763		0.0648635	0.880109
0.105664	0.970251		0.105664	0.970723		0.105664	0.970251		0.0657385	0.879494
0.10989	0.966231		0.10989	0.966936		0.10989	0.966231		0.0665681	0.878383
0.114117	0.960167		0.114117	0.961272		0.114117	0.960167		0.0673725	0.876953
0.118343	0.949847		0.118343	0.951766		0.118343	0.949847		0.0681457	0.876508
0.12257	0.936017		0.12257	0.939256		0.12257	0.936017		0.0689651	0.875228
0.126796	0.916544		0.126796	0.921558		0.126796	0.916544		0.0697799	0.873275
0.131023	0.895725		0.131023	0.891647		0.131023	0.895725		0.0705659	0.872325
0.135249	0.872052		0.135249	0.806405		0.135249	0.872052		0.0712064	0.870514
0.139476	0.854669		0.139476	0.591056		0.139476	0.854669		0.0719309	0.869121
0.143702	0.832954		0.143702	0.350285		0.143702	0.742893		0.0726154	0.867968
0.147929	0.809798		0.147929	0.22267		0.147929	0.755314		0.0733509	0.866721
0.152156	0.781202		0.152156	0.188212		0.152156	0.730473		0.0739655	0.865473
0.156382	0.757127		0.156382	0.153539		0.156382	0.713073		0.0745251	0.86439
0.160609	0.737337		0.160609	0.110507		0.160609	0.704705		0.0753275	0.862475
0.164835	0.71889		0.164835	0.064987		0.164835	0.699351		0.0759292	0.861883
0.169062	0.706581		0.169062	0.053472		0.169062	0.690005		0.076609	0.861238
0.173288	0.692629		0.173288	0.056329		0.173288	0.674282		0.0773453	0.859398
0.177515	0.683635		0.177515	0.0333		0.177515	0.672737		0.0778852	0.858416
0.181741	0.668396		0.181741	0.034816		0.181741	0.656434		0.0784106	0.856835
0.185968	0.654858		0.185968	0.010771		0.185968	0.6511		0.078928	0.856091
0.190194	0.652693		0.190194	0.002377		0.190194	0.651865		0.0795072	0.855222
0.194421	0.63671		0.194421	-0.02308		0.194421	0.644906		0.0801441	0.854836
0.198647	0.594303		0.198647	0.002718		0.198647	0.593197		0.0808019	0.853388
0.202874	0.571581		0.202874	0.01908		0.202874	0.563248		0.0812708	0.852436
0.207101	0.547017		0.207101	0.000159388		0.207101	0.546945		0.0817909	0.851765
0.211327	0.514773		0.211327	0.005378		0.211327	0.512149		0.0823338	0.851447
0.215554	0.472379		0.215554	0.01559		0.215554	0.464023		0.0829577	0.851742
0.21978	0.418581		0.21978	0.017474		0.21978	0.40824		0.0834673	0.851998
0.224007	0.346877		0.224007	0.007043		0.224007	0.342245		0.0840343	0.851528
0.228233	0.28114		0.228233	-0.00204		0.228233	0.282607		0.0845138	0.850909
0.23246	0.214951		0.23246	0.001316		0.23246	0.213916		0.0850353	0.849655
0.236686	0.148669		0.236686	0.006449		0.236686	0.143143		0.0855537	0.849477
0.240913	0.1148		0.240913	0.015953		0.240913	0.10045		0.0859537	0.848832
0.245139	0.076831		0.245139	0.009135		0.245139	0.06832		0.0864104	0.848216
0.249366	0.051582		0.249366	0.01152		0.249366	0.04053		0.0868862	0.84687
0.253593	0.03358		0.253593	0.012064		0.253593	0.021779		0.0875919	0.845985
0.257819	0.036533		0.257819	0.011273		0.257819	0.025548		0.087978	0.844717
0.262046	0.032912		0.262046	0.009839		0.262046	0.023303		0.0883563	0.84404
0.266272	0.028506		0.266272	0.002711		0.266272	0.025864		0.0888776	0.844711
0.270499	0.025011		0.270499	0.00248		0.270499	0.022586		0.0893047	0.844064
0.274725	0.018614		0.274725	-0.00791		0.274725	0.026317		0.0897865	0.843476
0.278952	0.02555		0.278952	0.008937		0.278952	0.016764		0.0903041	0.843283
0.283178	0.02428		0.283178	0.018746		0.283178	0.00564		0.0907275	0.842041
0.287405	0.008239		0.287405	0.028397		0.287405	-0.02075		0.0911209	0.840703
0.291631	0.00505		0.291631	0.036687		0.291631	-0.03284		0.0915836	0.840539
0.295858	0.014461		0.295858	0.029683		0.295858	-0.01569		0.0920604	0.839529
									0.0924196	0.837683
									0.092886	0.836128
									0.0933198	0.835162
									0.0936999	0.834095
									0.094121	0.832292
									0.0945668	0.831612
									0.0949808	0.830952
									0.0953721	0.83033
									0.0957224	0.829815
									0.0961803	0.828951
									0.0964712	0.828587
									0.0968722	0.827261
									0.097316	0.826332
									0.0977318	0.82518
									0.0981504	0.823708
									0.0985302	0.822753
									0.0988252	0.821103
									0.0992904	0.819222
									0.0996391	0.817681
									0.0999923	0.816275
									0.100352	0.815251
									0.100728	0.814548
									0.101099	0.814094
									0.101434	0.813481
									0.101741	0.81284
									0.102075	0.811421
									0.102389	0.811403
									0.102738	0.810569
									0.103151	0.810224
									0.103431	0.811084
									0.103795	0.810618
									0.104219	0.809824
									0.104616	0.809232
									0.104962	0.808005
									0.105245	0.808006
									0.105583	0.806775
									0.10593	0.805725
									0.106219	0.805208
									0.106516	0.804301
									0.106848	0.803353
									0.107085	0.80269
									0.107335	0.802197
									0.10774	0.800803
									0.108072	0.800164
									0.108416	0.799378
									0.108783	0.798186
									0.10909	0.79766
									0.109357	0.795883
									0.109591	0.794865
									0.109882	0.792594
									0.110156	0.791406
									0.1105	0.789415
									0.11082	0.78783
									0.111149	0.785768
									0.111514	0.785147
									0.111804	0.783384
									0.112091	0.782014
									0.112375	0.781142
									0.11267	0.779801
									0.112896	0.778294
									0.113263	0.776918
									0.113492	0.775359
									0.113777	0.774086
									0.114023	0.772306
									0.11427	0.769849
									0.114571	0.767334
									0.114852	0.765811
									0.115089	0.763951
									0.115338	0.762251
									0.115616	0.760569
									0.115949	0.757955
									0.116255	0.756317
									0.116596	0.754903
									0.11689	0.753538
									0.11709	0.751815
									0.11736	0.749635
									0.117601	0.746695
									0.117851	0.744418
									0.118102	0.7424
									0.118374	0.740394
									0.11865	0.738408
									0.118957	0.736527
									0.119241	0.73492
									0.119417	0.732741
									0.119655	0.732222
									0.119883	0.731017
									0.12014	0.730108
									0.120387	0.728469
									0.120619	0.72708
									0.120954	0.7262
									0.121206	0.724324
									0.121431	0.723419
									0.121756	0.722291
									0.122009	0.720571
									0.122229	0.71888
									0.122473	0.716832
									0.122714	0.715186
									0.122912	0.71461
									0.123151	0.7143
									0.123381	0.712143
									0.123607	0.710626
									0.123845	0.710644
									0.124102	0.70852
									0.124307	0.706672
									0.124521	0.7057
									0.124814	0.704574
									0.125039	0.702216
									0.12525	0.70174
									0.125522	0.700145
									0.125805	0.698126
									0.126024	0.696231
									0.126259	0.693405
									0.126468	0.693347
									0.126729	0.692597
									0.126981	0.693369
									0.127178	0.692625
									0.127361	0.691764
									0.127582	0.690686
									0.127837	0.68927
									0.128042	0.688553
									0.128232	0.687852
									0.128413	0.686634
									0.128689	0.686184
									0.128978	0.686179
									0.129159	0.685433
									0.129328	0.68483
									0.129623	0.685148
									0.129867	0.684011
									0.130048	0.684147
									0.130239	0.683876
									0.130461	0.683052
									0.130642	0.682354
									0.130848	0.68216
									0.131072	0.681956
									0.131243	0.68193
									0.131478	0.680923
									0.131682	0.681185
									0.131926	0.679872
									0.132099	0.680148
									0.132336	0.68007
									0.132567	0.678961
									0.132788	0.678925
									0.13302	0.677886
									0.133232	0.678264
									0.133452	0.678002
									0.133649	0.678057
									0.133859	0.678248
									0.134051	0.677238
									0.134258	0.677792
									0.134441	0.676674
									0.134624	0.677643
									0.134835	0.677372
									0.135062	0.67711
									0.135263	0.677742
									0.135469	0.678892
									0.135692	0.6777
									0.135832	0.677052
									0.136044	0.676913
									0.136224	0.67648
									0.136409	0.676635
									0.136563	0.677208
									0.136734	0.676663
									0.136935	0.676953
									0.13719	0.676938
									0.137421	0.677435
									0.137591	0.678132
									0.13775	0.678662
									0.13795	0.678337
									0.138116	0.677675
									0.138318	0.679262
									0.138498	0.67938
									0.13871	0.680437
									0.138895	0.681289
									0.139122	0.681308
									0.139337	0.68095
									0.139512	0.680748
									0.139763	0.682195
									0.14	0.682542
									0.14017	0.682653
									0.140325	0.682593
									0.140503	0.683264
									0.140672	0.684624
									0.140867	0.685268
									0.141064	0.685967
									0.14121	0.685727
									0.141366	0.684583
									0.141527	0.68481
									0.141663	0.683287
									0.141884	0.683533
									0.142067	0.683552
									0.142231	0.682832
									0.142408	0.684671
									0.142589	0.683726
									0.142795	0.683435
									0.142952	0.683615
									0.143127	0.683919
									0.143349	0.682979
									0.143538	0.682503
									0.143746	0.681255
									0.1439	0.680103
									0.144076	0.679738
									0.144274	0.679003
									0.144441	0.678404
									0.14458	0.679105
									0.144726	0.679905
									0.144915	0.680938
									0.145102	0.681216
									0.145295	0.681502
									0.145477	0.680724
									0.145655	0.680409
									0.145856	0.680826
									0.146019	0.68075
									0.146181	0.681577
									0.146312	0.679945
									0.146449	0.679392
									0.146649	0.677564
									0.146823	0.677008
									0.147001	0.675377
									0.147151	0.675945
									0.147298	0.67662
									0.147534	0.67703
									0.147726	0.677029
									0.147882	0.676485
									0.148042	0.675633
									0.148197	0.673674
									0.148382	0.67335
									0.148576	0.672401
									0.148759	0.671453
									0.148885	0.67158
									0.149021	0.671109
									0.149167	0.669682
									0.149326	0.668192
									0.149487	0.66885
									0.149645	0.668292
									0.149815	0.66685
									0.149992	0.66654
									0.150157	0.666707
									0.150321	0.665355
									0.150469	0.665392
									0.150628	0.66596
									0.150784	0.665696
									0.150948	0.66598
									0.151138	0.666266
									0.151316	0.666251
									0.151461	0.666441
									0.151601	0.666138
									0.151776	0.665364
									0.151909	0.664543
									0.152059	0.664271
									0.152219	0.664695
									0.152353	0.665051
									0.152508	0.66613
									0.15269	0.665743
									0.152885	0.666793
									0.153062	0.666259
									0.153254	0.66646
									0.153415	0.666965
									0.153554	0.667695
									0.153708	0.668756
									0.153818	0.668611
									0.15398	0.667823
									0.154149	0.667114
									0.154305	0.667457
									0.154472	0.667387
									0.154594	0.667345
									0.154737	0.667906
									0.154908	0.668055
									0.155036	0.668156
									0.155143	0.668675
									0.155284	0.669526
									0.155435	0.669801
									0.155577	0.669954
									0.155776	0.671793
									0.155937	0.671029
									0.156098	0.670748
									0.156265	0.670945
									0.156412	0.671969
									0.156575	0.670909
									0.156744	0.671741
									0.156871	0.673632
									0.157005	0.674654
									0.15715	0.674776
									0.157335	0.674805
									0.15748	0.674036
									0.157654	0.673184
									0.157797	0.674769
									0.157915	0.675071
									0.158075	0.675183
									0.158212	0.67583
									0.158382	0.675122
									0.158502	0.675255
									0.158624	0.675355
									0.158744	0.674548
									0.158871	0.675665
									0.159002	0.675745
									0.159131	0.675462
									0.159275	0.675467
									0.159411	0.677619
									0.159544	0.678566
									0.159707	0.678947
									0.159886	0.679636
									0.160077	0.679914
									0.160181	0.68012
									0.160299	0.680352
									0.160442	0.680984
									0.160591	0.680992
									0.160747	0.679555
									0.160944	0.679492
									0.161118	0.679416
									0.161272	0.67867
									0.161409	0.677838
									0.161543	0.677983
									0.161689	0.678738
									0.161841	0.677888
									0.161978	0.677381
									0.162098	0.676832
									0.162245	0.675675
									0.162362	0.674973
									0.162472	0.675404
									0.162575	0.673699
									0.162727	0.673552
									0.162879	0.672909
									0.163003	0.67228
									0.163138	0.671826
									0.16329	0.671939
									0.163462	0.673405
									0.163593	0.6743
									0.163695	0.675007
									0.163813	0.6752
									0.16394	0.674854
									0.164061	0.674248
									0.164194	0.676104
									0.16435	0.677504
									0.16451	0.67696
									0.164645	0.677364
									0.164786	0.677429
									0.164897	0.678132
									0.165035	0.677735
									0.165183	0.67897
									0.165318	0.679165
									0.165461	0.678759
									0.165596	0.678277
									0.165724	0.679954
									0.165844	0.680117
									0.166022	0.680122
									0.16615	0.679838
									0.16627	0.68031
									0.166385	0.680719
									0.166511	0.681323
									0.166666	0.682311
									0.166823	0.680889
									0.166943	0.681373
									0.16706	0.681125
									0.167168	0.68183
									0.167285	0.681051
									0.167399	0.68129
									0.167558	0.681723
									0.167692	0.681363
									0.167846	0.682483
									0.167974	0.682175
									0.1681	0.683021
									0.168245	0.684382
									0.168372	0.685305
									0.168506	0.687309
									0.16862	0.688693
									0.168762	0.689945
									0.168911	0.690268
									0.169021	0.691326
									0.169126	0.692328
									0.169244	0.692614
									0.169364	0.693992
									0.169511	0.695362
									0.169658	0.696919
									0.169798	0.695464
									0.169924	0.69672
									0.170049	0.69841
									0.17017	0.699202
									0.170284	0.698595
									0.170416	0.699356
									0.170531	0.699057
									0.17065	0.697956
									0.170808	0.698188
									0.170956	0.698294
									0.171063	0.698188
									0.171192	0.69904
									0.171283	0.699567
									0.171397	0.698919
									0.171512	0.69919
									0.171618	0.699194
									0.171741	0.700419
									0.171875	0.70141
									0.172012	0.701469
									0.17214	0.703091
									0.17226	0.70366
									0.17237	0.703609
									0.172503	0.70418
									0.172654	0.704371
									0.172752	0.704492
									0.172858	0.704735
									0.172986	0.704134
									0.173118	0.704904
									0.173261	0.706191
									0.173382	0.706219
									0.173504	0.706513
									0.173601	0.707195
									0.173697	0.70788
									0.173821	0.707968
									0.173931	0.709029
									0.174052	0.709717
									0.17419	0.710619
									0.174336	0.7102
									0.174451	0.711286
									0.174598	0.710704
									0.174772	0.710023
									0.174884	0.711083
									0.175	0.712278
									0.175125	0.712252
									0.175216	0.713928
									0.175364	0.714715
									0.175472	0.715645
									0.17561	0.716573
									0.175727	0.71776
									0.175835	0.719386
									0.17596	0.720539
									0.176067	0.722213
									0.176177	0.723863
									0.176282	0.723611
									0.176394	0.723493
									0.176512	0.723582
									0.176608	0.724621
									0.176685	0.7254
									0.176774	0.726395
									0.1769	0.726187
									0.177013	0.726365
									0.177148	0.727823
									0.177296	0.728152
									0.17741	0.728805
									0.177543	0.728786
									0.177695	0.728467
									0.177794	0.728054
									0.177895	0.728497
									0.178	0.727651
									0.178109	0.728405
									0.178252	0.728176
									0.178379	0.728156
									0.178483	0.728164
									0.178603	0.727849
									0.178745	0.728136
									0.178847	0.728034
									0.178951	0.728428
									0.17906	0.728099
									0.179164	0.729087
									0.179275	0.72979
									0.17937	0.729658
									0.17949	0.730112
									0.179599	0.731212
									0.179712	0.731717
									0.17982	0.731283
									0.17993	0.731971
									0.180028	0.731466
									0.180131	0.7311
									0.180257	0.730948
									0.180399	0.730535
									0.180547	0.731074
									0.180648	0.730424
									0.180741	0.729276
									0.180869	0.729776
									0.18098	0.729449
									0.181097	0.72968
									0.181186	0.728763
									0.18128	0.729419
									0.181407	0.72968
									0.181502	0.727425
									0.181618	0.725848
									0.181733	0.72579
									0.181866	0.725106
									0.181994	0.7242
									0.182118	0.723499
									0.182226	0.724062
									0.182344	0.723153
									0.182447	0.722606
									0.182554	0.723531
									0.182676	0.724405
									0.182777	0.723908
									0.182856	0.724415
									0.182934	0.724517
									0.183063	0.724053
									0.183168	0.723905
									0.183259	0.723483
									0.183372	0.723628
									0.183503	0.722779
									0.183626	0.723605
									0.183789	0.724009
									0.183887	0.722142
									0.183999	0.720967
									0.184073	0.720481
									0.184172	0.720341
									0.184291	0.719274
									0.184385	0.718553
									0.184492	0.717574
									0.184596	0.718746
									0.184701	0.718953
									0.18481	0.718082
									0.184923	0.718108
									0.185045	0.719195
									0.185139	0.718903
									0.185238	0.718358
									0.185332	0.719085
									0.185418	0.718652
									0.185528	0.717898
									0.185642	0.717591
									0.185761	0.718617
									0.185867	0.718658
									0.185965	0.720026
									0.18608	0.720681
									0.186196	0.720068
									0.186294	0.719451
									0.186385	0.721198
									0.186489	0.720699
									0.186577	0.720633
									0.186695	0.720427
									0.186801	0.720333
									0.186911	0.720843
									0.187032	0.719913
									0.187122	0.719393
									0.187225	0.719253
									0.187318	0.718251
									0.187457	0.718791
									0.18755	0.719101
									0.187638	0.719126
									0.187734	0.719196
									0.187852	0.719224
									0.18796	0.719746
									0.188062	0.720227
									0.188169	0.720008
									0.188252	0.718617
									0.188385	0.719396
									0.188524	0.718753
									0.188616	0.718786
									0.188703	0.718551
									0.188801	0.718884
									0.188925	0.720176
									0.189035	0.721764
									0.189159	0.722883
									0.189247	0.723218
									0.189366	0.722386
									0.18947	0.722657
									0.189546	0.723518
									0.189641	0.723904
									0.189765	0.725153
									0.189865	0.726311
									0.189975	0.7271
									0.190058	0.725629
									0.190143	0.725858
									0.190253	0.725665
									0.190342	0.726315
									0.190439	0.726204
									0.190545	0.725859
									0.190646	0.725838
									0.190726	0.725179
									0.190841	0.725122
									0.190915	0.726747
									0.190983	0.726473
									0.191083	0.726393
									0.191189	0.725398
									0.191276	0.724905
									0.191376	0.725545
									0.191482	0.724504
									0.191593	0.724548
									0.191719	0.723322
									0.191833	0.724078
									0.19195	0.723825
									0.192054	0.722907
									0.192138	0.723214
									0.192244	0.723947
									0.192339	0.723755
									0.192436	0.723548
									0.192559	0.723617
									0.192658	0.724219
									0.192747	0.724117
									0.192828	0.724647
									0.192931	0.725863
									0.193056	0.725169
									0.193124	0.723882
									0.193203	0.723924
									0.193317	0.72185
									0.193412	0.721386
									0.193514	0.720984
									0.193618	0.720245
									0.19371	0.721047
									0.193802	0.72047
									0.193911	0.719809
									0.19403	0.718527
									0.194131	0.717512
									0.194217	0.718021
									0.194319	0.718724
									0.194417	0.720014
									0.194511	0.719279
									0.194602	0.720459
									0.194696	0.722208
									0.194776	0.722569
									0.19485	0.722106
									0.194938	0.721946
									0.195036	0.721993
									0.195116	0.722698
									0.195226	0.722192
									0.195318	0.721764
									0.195387	0.721184
									0.195484	0.720928
									0.195601	0.720447
									0.195714	0.720989
									0.1958	0.720322
									0.195878	0.720805
									0.19603	0.720841
									0.196158	0.719419
									0.196251	0.719513
									0.196342	0.719514
									0.196473	0.720983
									0.196552	0.72039
									0.196636	0.720567
									0.196744	0.720894
									0.196829	0.721167
									0.196926	0.722738
									0.197009	0.721898
									0.197089	0.721915
									0.197196	0.722459
									0.197283	0.722836
									0.197365	0.723745
									0.197466	0.723886
									0.197544	0.722975
									0.197638	0.724041
									0.197719	0.724519
									0.197807	0.724931
									0.197916	0.725302
									0.198017	0.725239
									0.198116	0.725325
									0.198194	0.726049
									0.198278	0.724991
									0.198374	0.726494
									0.198466	0.726892
									0.198551	0.727625
									0.198634	0.728169
									0.198749	0.728525
									0.198847	0.72897
									0.198948	0.728616
									0.199052	0.727739
									0.199146	0.728776
									0.199246	0.728051
									0.199334	0.727835
									0.199419	0.728156
									0.199534	0.727769
									0.199631	0.726567
									0.199721	0.72545
									0.199809	0.727231
									0.199874	0.726457
									0.199965	0.727707
									0.20005	0.725736
									0.200132	0.725163
									0.2002	0.723966
									0.200282	0.723075
									0.200358	0.722667
									0.200422	0.722157
									0.20053	0.720515
									0.200638	0.72033
									0.200741	0.719337
									0.200849	0.720012
									0.200956	0.72025
									0.201058	0.720184
									0.201178	0.720128
									0.20125	0.720677
									0.201344	0.720621
									0.20141	0.721803
									0.201473	0.722297
									0.201566	0.722722
									0.201646	0.722284
									0.201743	0.721611
									0.201846	0.722067
									0.201975	0.723069
									0.202075	0.722534
									0.202163	0.722584
									0.202227	0.721982
									0.202329	0.722796
									0.202435	0.721943
									0.202537	0.722064
									0.202626	0.721865
									0.20271	0.722605
									0.20278	0.723175
									0.202846	0.723209
									0.202918	0.722449
									0.203014	0.722967
									0.203093	0.722082
									0.203185	0.72291
									0.203293	0.723062
									0.203384	0.723394
									0.203458	0.724687
									0.203526	0.72441
									0.203627	0.724199
									0.203712	0.723212
									0.203792	0.723901
									0.203918	0.724636
									0.204006	0.723805
									0.204104	0.724452
									0.204172	0.724026
									0.204267	0.724288
									0.204347	0.72393
									0.204419	0.72342
									0.204513	0.722889
									0.204627	0.723671
									0.204699	0.724875
									0.204793	0.724322
									0.204896	0.725555
									0.205012	0.725136
									0.205101	0.727002
									0.205196	0.727324
									0.205276	0.727584
									0.20535	0.728609
									0.205425	0.728207
									0.205495	0.728043
									0.205582	0.727422
									0.205648	0.726368
									0.205725	0.727394
									0.205795	0.727118
									0.205896	0.728197
									0.205995	0.727473
									0.206094	0.727002
									0.206195	0.727019
									0.2063	0.727855
									0.206384	0.728609
									0.20646	0.72775
									0.206547	0.728474
									0.206661	0.729187
									0.206755	0.728333
									0.206838	0.72769
									0.20691	0.728186
									0.206976	0.727941
									0.207043	0.727663
									0.207129	0.728163
									0.207207	0.728009
									0.20729	0.727825
									0.207379	0.726808
									0.207473	0.725624
									0.207561	0.725996
									0.20763	0.725775
									0.20768	0.725305
									0.20776	0.724698
									0.207839	0.724312
									0.207924	0.724221
									0.208001	0.723362
									0.208079	0.722843
									0.208182	0.722719
									0.208277	0.721942
									0.208344	0.721356
									0.208426	0.721629
									0.208524	0.720442
									0.208615	0.720171
									0.208716	0.71994
									0.208797	0.717974
									0.208886	0.717611
									0.208969	0.71692
									0.209051	0.716119
									0.209138	0.714723
									0.20923	0.715134
									0.209323	0.714867
									0.209392	0.714719
									0.209467	0.714543
									0.209563	0.715892
									0.209648	0.716455
									0.209725	0.717049
									0.209829	0.716032
									0.209915	0.716561
									0.210018	0.716841
									0.210106	0.7178
									0.210183	0.716808
									0.210255	0.714834
									0.210342	0.715235
									0.210431	0.715738
									0.210518	0.715226
									0.210605	0.714252
									0.21069	0.714758
									0.210765	0.714106
									0.210857	0.713604
									0.210947	0.712654
									0.21102	0.712354
									0.211109	0.711819
									0.211188	0.710538
									0.211264	0.710407
									0.211357	0.708617
									0.211435	0.707378
									0.211516	0.707562
									0.211591	0.707071
									0.21168	0.707827
									0.211755	0.708406
									0.211821	0.707299
									0.211901	0.70814
									0.21198	0.707558
									0.212046	0.706634
									0.212118	0.7069
									0.212203	0.707136
									0.212287	0.706718
									0.212352	0.706234
									0.212432	0.704728
									0.212511	0.703966
									0.2126	0.702587
									0.212686	0.702705
									0.212769	0.702816
									0.212868	0.702562
									0.212943	0.703117
									0.213018	0.70409
									0.21308	0.702992
									0.213163	0.702074
									0.213227	0.702142
									0.213301	0.701487
									0.213364	0.7014
									0.21349	0.699941
									0.213593	0.698957
									0.213665	0.698321
									0.213773	0.695994
									0.213854	0.694539
									0.213935	0.694104
									0.214012	0.6938
									0.21409	0.694761
									0.214163	0.694706
									0.214239	0.694178
									0.214316	0.69243
									0.214383	0.691253
									0.214458	0.691989
									0.214525	0.690703
									0.214596	0.690148
									0.214671	0.688966
									0.214753	0.68894
									0.214843	0.688027
									0.214924	0.687293
									0.215027	0.688251
									0.215112	0.687993
									0.215175	0.687153
									0.215251	0.685857
									0.215325	0.686518
									0.215385	0.684931
									0.215458	0.683744
									0.215539	0.683967
									0.215641	0.684239
									0.215729	0.685048
									0.2158	0.684907
									0.215873	0.685649
									0.215955	0.685382
									0.216038	0.684977
									0.216109	0.683909
									0.21618	0.68396
									0.216259	0.683464
									0.216339	0.684457
									0.216408	0.683941
									0.216497	0.683392
									0.216591	0.683008
									0.216685	0.682582
									0.216775	0.682599
									0.216858	0.682593
									0.216927	0.682135
									0.21702	0.68129
									0.217102	0.681699
									0.217184	0.681568
									0.217261	0.682207
									0.217334	0.683114
									0.217406	0.681829
									0.217494	0.682389
									0.217561	0.682242
									0.217644	0.682273
									0.21774	0.681417
									0.217815	0.68211
									0.217886	0.681173
									0.21796	0.682464
									0.218051	0.682231
									0.218111	0.681075
									0.21818	0.681058
									0.218248	0.680499
									0.218322	0.680443
									0.218392	0.678259
									0.218462	0.677049
									0.21854	0.677293
									0.218604	0.677022
									0.218672	0.675239
									0.218742	0.675598
									0.218818	0.675089
									0.218913	0.675329
									0.219001	0.673934
									0.219068	0.673875
									0.219151	0.674521
									0.219234	0.674202
									0.219304	0.675675
									0.219367	0.677224
									0.219445	0.676468
									0.219515	0.676597
									0.219584	0.675254
									0.219669	0.674378
									0.219731	0.673423
									0.219799	0.671977
									0.219871	0.673061
									0.219955	0.672576
									0.220038	0.671638
									0.220113	0.670483
									0.22019	0.67163
									0.220268	0.671409
									0.220351	0.67165
									0.22044	0.671573
									0.220506	0.67221
									0.220583	0.671734
									0.22068	0.669707
									0.220765	0.668827
									0.220834	0.667836
									0.220913	0.664584
									0.22097	0.663363
									0.221032	0.661415
									0.221112	0.661194
									0.221189	0.659027
									0.221268	0.657239
									0.221332	0.654672
									0.221415	0.653052
									0.221488	0.652843
									0.221554	0.652247
									0.221625	0.652768
									0.221693	0.651351
									0.221764	0.649692
									0.221841	0.648641
									0.221922	0.647319
									0.221996	0.646601
									0.22206	0.6456
									0.222121	0.645945
									0.22219	0.645359
									0.222293	0.646321
									0.222372	0.64484
									0.222433	0.643002
									0.222504	0.643002
									0.222578	0.641646
									0.222663	0.642281
									0.222748	0.640564
									0.22284	0.63922
									0.222915	0.637782
									0.222997	0.637945
									0.223079	0.636538
									0.223182	0.634398
									0.223261	0.633639
									0.223332	0.633015
									0.223391	0.632478
									0.223459	0.632296
									0.223513	0.630694
									0.223582	0.629008
									0.223666	0.626978
									0.223731	0.624783
									0.223794	0.623806
									0.223861	0.621762
									0.223932	0.619427
									0.224002	0.617116
									0.224063	0.617113
									0.224109	0.615309
									0.224182	0.614241
									0.224269	0.612043
									0.224343	0.612026
									0.22443	0.609758
									0.224491	0.609209
									0.22455	0.607453
									0.224639	0.606911
									0.224734	0.605521
									0.224808	0.603762
									0.224869	0.602116
									0.224948	0.60097
									0.225035	0.599467
									0.225112	0.598282
									0.225192	0.597287
									0.225278	0.595524
									0.225348	0.593403
									0.225413	0.593838
									0.22548	0.591418
									0.225535	0.589678
									0.22559	0.587156
									0.225672	0.585048
									0.22574	0.582192
									0.225796	0.581223
									0.22587	0.578802
									0.225937	0.578907
									0.226007	0.57878
									0.226102	0.578345
									0.226175	0.576643
									0.226243	0.577853
									0.226321	0.576964
									0.226399	0.575902
									0.226468	0.574308
									0.226534	0.575171
									0.226593	0.573858
									0.226659	0.574156
									0.226731	0.572818
									0.226801	0.570704
									0.226885	0.570446
									0.226953	0.569147
									0.227023	0.567354
									0.227094	0.567077
									0.227158	0.566686
									0.227221	0.56625
									0.227307	0.563712
									0.227379	0.561062
									0.227456	0.560341
									0.227541	0.558881
									0.22761	0.556345
									0.227681	0.553393
									0.227752	0.551439
									0.227813	0.550461
									0.227886	0.547932
									0.227962	0.545322
									0.228032	0.543037
									0.228097	0.540503
									0.228165	0.53765
									0.228235	0.536591
									0.228303	0.535336
									0.228366	0.534955
									0.228433	0.532018
									0.228505	0.532098
									0.228575	0.530638
									0.228654	0.530862
									0.228745	0.529589
									0.228806	0.527639
									0.228881	0.527799
									0.228949	0.527513
									0.229014	0.528299
									0.229081	0.528001
									0.229133	0.526148
									0.229203	0.524219
									0.229268	0.522917
									0.22934	0.523005
									0.229419	0.521665
									0.229496	0.520694
									0.229557	0.518846
									0.229635	0.519172
									0.229713	0.518961
									0.229771	0.517496
									0.229838	0.517324
									0.229918	0.515845
									0.22999	0.514236
									0.23004	0.514727
									0.230098	0.513588
									0.23017	0.512879
									0.230241	0.510769
									0.230307	0.511972
									0.230379	0.511428
									0.230451	0.510385
									0.230508	0.507582
									0.230569	0.505349
									0.230651	0.504054
									0.230733	0.502234
									0.230811	0.502692
									0.230875	0.501132
									0.230944	0.500138
									0.231008	0.500652
									0.231073	0.502146
									0.231154	0.500619
									0.231239	0.498139
									0.231301	0.498672
									0.231363	0.498387
									0.231433	0.498644
									0.231493	0.495586
									0.23158	0.494444
									0.23165	0.493373
									0.231721	0.493498
									0.231794	0.490888
									0.231849	0.490321
									0.23191	0.487855
									0.231979	0.486369
									0.23205	0.484935
									0.23211	0.483503
									0.232175	0.482044
									0.232237	0.480666
									0.232292	0.47978
									0.232356	0.47813
									0.232435	0.474087
									0.2325	0.47266
									0.23257	0.470936
									0.232625	0.471138
									0.232704	0.469306
									0.232785	0.469452
									0.23286	0.468898
									0.232909	0.469292
									0.232964	0.467361
									0.233034	0.465891
									0.233099	0.463389
									0.233164	0.463509
									0.233238	0.460417
									0.23333	0.460246
									0.233414	0.459558
									0.233491	0.460547
									0.23356	0.458822
									0.233623	0.457714
									0.233699	0.454748
									0.233757	0.452797
									0.233835	0.452724
									0.233904	0.449299
									0.233967	0.446891
									0.234034	0.445849
									0.234094	0.442876
									0.234163	0.440362
									0.234208	0.438122
									0.234275	0.436752
									0.234334	0.436321
									0.234417	0.436213
									0.234479	0.435068
									0.234543	0.432854
									0.234594	0.431874
									0.23467	0.428967
									0.234741	0.427461
									0.234802	0.425152
									0.234861	0.424665
									0.234926	0.425214
									0.235017	0.424613
									0.235086	0.423306
									0.235156	0.423285
									0.235218	0.422696
									0.235294	0.422296
									0.235359	0.421251
									0.235407	0.41895
									0.235477	0.418772
									0.235553	0.416674
									0.23561	0.417356
									0.235662	0.417661
									0.235728	0.417113
									0.235787	0.415567
									0.235856	0.413607
									0.235924	0.41472
									0.235993	0.414088
									0.236052	0.413119
									0.236112	0.413708
									0.236161	0.412869
									0.236212	0.412134
									0.236277	0.410937
									0.236343	0.411142
									0.236406	0.409
									0.236476	0.409084
									0.236555	0.410057
									0.236613	0.408956
									0.236671	0.407072
									0.236731	0.405738
									0.236793	0.404337
									0.236874	0.404815
									0.23693	0.40248
									0.237004	0.403096
									0.237059	0.401404
									0.237109	0.401392
									0.237168	0.399654
									0.237243	0.401477
									0.237323	0.401721
									0.237418	0.402753
									0.237499	0.40275
									0.237569	0.400792
									0.237631	0.399904
									0.237688	0.401044
									0.237743	0.398122
									0.237799	0.395503
									0.237861	0.396382
									0.237928	0.395675
									0.237995	0.393223
									0.238063	0.390045
									0.238149	0.388669
									0.238216	0.387807
									0.238281	0.385709
									0.238365	0.384095
									0.238444	0.381531
									0.238511	0.37989
									0.238569	0.379102
									0.238638	0.379322
									0.238713	0.378014
									0.238772	0.378111
									0.238836	0.375407
									0.238893	0.375092
									0.238962	0.372
									0.239013	0.372842
									0.239071	0.372544
									0.239126	0.372865
									0.239202	0.371386
									0.23926	0.371181
									0.239334	0.367986
									0.239406	0.368227
									0.239465	0.368742
									0.239514	0.369058
									0.239563	0.368744
									0.239623	0.369462
									0.239685	0.370286
									0.239744	0.370354
									0.239802	0.369598
									0.239858	0.370013
									0.239908	0.368513
									0.239975	0.367941
									0.240059	0.365706
									0.240126	0.363879
									0.240203	0.363904
									0.24028	0.362182
									0.240337	0.360782
									0.240399	0.361101
									0.24046	0.359175
									0.240528	0.358219
									0.240597	0.35615
									0.240665	0.356468
									0.240717	0.356251
									0.240772	0.356448
									0.240828	0.353077
									0.240892	0.351908
									0.240972	0.349834
									0.241029	0.348873
									0.241087	0.347867
									0.241134	0.347253
									0.241192	0.346186
									0.241266	0.343675
									0.241322	0.343932
									0.241376	0.342104
									0.241443	0.338573
									0.241526	0.337443
									0.241598	0.337894
									0.241664	0.336705
									0.241731	0.334216
									0.241792	0.330516
									0.241858	0.328658
									0.241933	0.328484
									0.241997	0.32753
									0.24205	0.328636
									0.242104	0.327353
									0.242164	0.324808
									0.242223	0.323752
									0.242273	0.321608
									0.242317	0.322072
									0.242372	0.319965
									0.242435	0.319347
									0.242499	0.319908
									0.242549	0.317975
									0.242617	0.317725
									0.242662	0.315869
									0.242718	0.315512
									0.24278	0.315529
									0.242847	0.314896
									0.242907	0.313436
									0.242967	0.310677
									0.243038	0.309822
									0.243101	0.310439
									0.243171	0.311073
									0.243243	0.309618
									0.243309	0.30858
									0.243379	0.311166
									0.243438	0.308734
									0.24349	0.308432
									0.24356	0.308482
									0.24362	0.308815
									0.243688	0.306539
									0.243757	0.303376
									0.243826	0.301034
									0.243889	0.299425
									0.243956	0.29914
									0.24402	0.297498
									0.244082	0.294493
									0.244135	0.292415
									0.24419	0.292161
									0.24426	0.290116
									0.244329	0.290763
									0.244387	0.289902
									0.244438	0.292414
									0.244488	0.289987
									0.244544	0.286949
									0.244607	0.286455
									0.244678	0.286145
									0.244745	0.284245
									0.244808	0.284158
									0.244887	0.280903
									0.244955	0.278348
									0.245008	0.275737
									0.245073	0.273724
									0.245123	0.272443
									0.245182	0.271832
									0.245239	0.274938
									0.245301	0.274968
									0.245358	0.273672
									0.245424	0.271493
									0.245476	0.272053
									0.245532	0.27136
									0.245595	0.273533
									0.245661	0.271863
									0.245714	0.270699
									0.245794	0.268363
									0.245862	0.267006
									0.245922	0.265158
									0.245996	0.262796
									0.246073	0.261724
									0.246137	0.259029
									0.246184	0.256069
									0.246237	0.255627
									0.246296	0.255252
									0.246368	0.252539
									0.246433	0.252553
									0.246489	0.250183
									0.246553	0.251489
									0.246609	0.25085
									0.246668	0.247048
									0.246724	0.24686
									0.246787	0.247361
									0.246838	0.246983
									0.246897	0.244817
									0.246954	0.241212
									0.247007	0.236621
									0.247048	0.236061
									0.247101	0.236477
									0.247163	0.233905
									0.24722	0.230863
									0.247284	0.227441
									0.247344	0.227013
									0.247408	0.227438
									0.247455	0.227623
									0.247512	0.226193
									0.247572	0.223807
									0.247649	0.223264
									0.247698	0.222487
									0.247749	0.221517
									0.247805	0.218791
									0.24786	0.219304
									0.247921	0.217989
									0.247989	0.216328
									0.24805	0.216843
									0.248119	0.215502
									0.248181	0.216386
									0.248242	0.216039
									0.248305	0.216519
									0.248357	0.215316
									0.248411	0.214617
									0.248475	0.212773
									0.248543	0.210749
									0.248607	0.210852
									0.24866	0.208648
									0.248726	0.208575
									0.24877	0.205786
									0.248834	0.205619
									0.248903	0.204694
									0.24896	0.201159
									0.249003	0.201002
									0.249066	0.201895
									0.249121	0.203358
									0.249182	0.20442
									0.249236	0.201275
									0.2493	0.200878
									0.249354	0.201379
									0.249414	0.199448
									0.249496	0.198058
									0.249562	0.201014
									0.249615	0.200439
									0.249671	0.199435
									0.249733	0.200073
									0.249792	0.198972
									0.24984	0.198531
									0.249886	0.197905
									0.249931	0.197049
									0.249998	0.19597
									0.250054	0.198451
									0.250109	0.199904
									0.250163	0.200907
									0.250211	0.199475
									0.25027	0.198453
									0.250342	0.19525
									0.250416	0.196331
									0.250482	0.192782
									0.250544	0.190982
									0.250613	0.193244
									0.250659	0.192493
									0.250715	0.190502
									0.250769	0.191982
									0.250832	0.190246
									0.250879	0.191147
									0.250931	0.190643
									0.250989	0.192317
									0.251061	0.190776
									0.251136	0.192277
									0.251196	0.192146
									0.251256	0.189887
									0.251317	0.189048
									0.251369	0.186705
									0.251429	0.188585
									0.251486	0.187028
									0.251531	0.187665
									0.251603	0.187609
									0.251651	0.189154
									0.251702	0.187275
									0.251769	0.187252
									0.251831	0.186076
									0.251903	0.187872
									0.251953	0.187328
									0.252006	0.186027
									0.252081	0.186863
									0.25215	0.186506
									0.252201	0.184942
									0.252256	0.184498
									0.252303	0.18641
									0.252376	0.18468
									0.252434	0.184432
									0.25249	0.182618
									0.252539	0.180473
									0.252583	0.179851
									0.252643	0.178551
									0.252699	0.175069
									0.252761	0.17418
									0.252813	0.174207
									0.252861	0.173954
									0.25291	0.17645
									0.252981	0.17671
									0.253034	0.175325
									0.253083	0.176839
									0.25316	0.175074
									0.253217	0.175672
									0.253282	0.173768
									0.253339	0.171618
									0.253383	0.169048
									0.253421	0.168925
									0.253477	0.169848
									0.25355	0.169357
									0.25361	0.167885
									0.253671	0.165842
									0.253728	0.166834
									0.253789	0.164816
									0.25385	0.167485
									0.253894	0.170539
									0.253945	0.170117
									0.253999	0.170476
									0.254051	0.16783
									0.254107	0.168191
									0.254166	0.167824
									0.254241	0.167941
									0.254313	0.168613
									0.254356	0.168084
									0.254397	0.166644
									0.254445	0.166141
									0.254502	0.165675
									0.254572	0.164321
									0.254628	0.167213
									0.254673	0.16682
									0.254736	0.166925
									0.254801	0.168163
									0.254852	0.168752
									0.254899	0.168103
									0.254949	0.166084
									0.255016	0.166235
									0.255056	0.169017
									0.255109	0.168506
									0.255159	0.169297
									0.255213	0.170851
									0.255268	0.168877
									0.255331	0.16708
									0.25538	0.168258
									0.255428	0.167152
									0.255497	0.165001
									0.255563	0.165807
									0.255629	0.167336
									0.255681	0.167815
									0.255739	0.168251
									0.255799	0.168021
									0.255859	0.164846
									0.255919	0.163569
									0.255992	0.163832
									0.256039	0.165163
									0.256085	0.164607
									0.256139	0.165664
									0.256202	0.165208
									0.256271	0.162449
									0.256321	0.161772
									0.256376	0.160528
									0.256438	0.161029
									0.256499	0.160789
									0.256556	0.157513
									0.256607	0.160756
									0.256662	0.156849
									0.25672	0.157334
									0.256777	0.156365
									0.256829	0.155582
									0.256891	0.154429
									0.256929	0.15329
									0.25698	0.153087
									0.257037	0.150999
									0.257084	0.15145
									0.257138	0.150648
									0.25718	0.151794
									0.257242	0.151899
									0.257289	0.149189
									0.257356	0.146371
									0.257406	0.145596
									0.257466	0.143195
									0.257527	0.143985
									0.257585	0.139459
									0.257644	0.136497
									0.257711	0.137391
									0.257762	0.135048
									0.257823	0.135937
									0.257883	0.13642
									0.257943	0.133963
									0.257988	0.132449
									0.258038	0.132961
									0.258093	0.132954
									0.258151	0.133059
									0.258202	0.132536
									0.258243	0.132372
									0.258311	0.131488
									0.25837	0.133544
									0.258408	0.134019
									0.258455	0.131191
									0.25851	0.133305
									0.258563	0.131829
									0.258621	0.13182
									0.258674	0.131213
									0.258717	0.128875
									0.258768	0.129029
									0.258822	0.130545
									0.258897	0.129312
									0.258953	0.130294
									0.259024	0.130229
									0.259089	0.129748
									0.259142	0.127774
									0.259205	0.128322
									0.259244	0.128226
									0.259294	0.130064
									0.25936	0.128611
									0.259419	0.12817
									0.259469	0.126061
									0.259513	0.123493
									0.259563	0.121962
									0.259625	0.121598
									0.259693	0.121592
									0.259745	0.12019
									0.259792	0.118233
									0.259833	0.116686
									0.259885	0.11473
									0.259942	0.117386
									0.260001	0.119137
									0.260052	0.118475
									0.260114	0.118373
									0.260156	0.119175
									0.260206	0.117319
									0.260257	0.119405
									0.260311	0.120213
									0.260357	0.121237
									0.260415	0.120569
									0.260468	0.120562
									0.260517	0.121613
									0.26058	0.119991
									0.260646	0.119127
									0.260694	0.119277
									0.260734	0.117593
									0.260792	0.117481
									0.260844	0.118338
									0.260898	0.116391
									0.260944	0.114568
									0.260998	0.115657
									0.261071	0.115513
									0.261127	0.114103
									0.261178	0.114631
									0.26124	0.115524
									0.261283	0.117089
									0.261333	0.115245
									0.261384	0.117571
									0.261443	0.115624
									0.261501	0.116508
									0.261556	0.114275
									0.261614	0.113949
									0.261677	0.112252
									0.261726	0.109301
									0.261771	0.11175
									0.261813	0.113228
									0.26187	0.112149
									0.261933	0.110491
									0.262005	0.11024
									0.262082	0.113397
									0.262134	0.109464
									0.262191	0.110543
									0.262246	0.108065
									0.262304	0.107705
									0.262371	0.110896
									0.262425	0.111656
									0.262481	0.111752
									0.262519	0.112107
									0.262551	0.112576
									0.262601	0.114177
									0.262656	0.1142
									0.262712	0.112471
									0.262769	0.109115
									0.262819	0.108066
									0.26287	0.109052
									0.262923	0.108023
									0.262971	0.109211
									0.263013	0.109405
									0.263066	0.110782
									0.263131	0.112605
									0.263184	0.112027
									0.263224	0.114918
									0.26326	0.115071
									0.263309	0.114468
									0.263361	0.117605
									0.263415	0.118755
									0.26347	0.11873
									0.263516	0.119428
									0.263564	0.119173
									0.263615	0.120683
									0.26367	0.119818
									0.263736	0.120491
									0.263789	0.118613
									0.263832	0.118964
									0.263873	0.118925
									0.263917	0.118153
									0.263963	0.116672
									0.264013	0.115129
									0.264072	0.113937
									0.264117	0.112926
									0.264172	0.114398
									0.264233	0.113434
									0.264277	0.113152
									0.264337	0.111961
									0.264399	0.111954
									0.264453	0.109719
									0.264502	0.111497
									0.264549	0.110626
									0.26459	0.110625
									0.264651	0.110326
									0.264706	0.111281
									0.264754	0.11108
									0.264809	0.110915
									0.264865	0.111664
									0.264936	0.113206
									0.264986	0.112566
									0.265037	0.112187
									0.265094	0.112309
									0.265146	0.114627
									0.265208	0.117143
									0.265263	0.11872
									0.265315	0.115988
									0.265358	0.115319
									0.265409	0.114835
									0.265461	0.117087
									0.265512	0.119603
									0.265567	0.118114
									0.265616	0.117303
									0.265669	0.117995
									0.265727	0.116439
									0.265782	0.11665
									0.265842	0.11727
									0.265898	0.116683
									0.265956	0.115987
									0.266014	0.114231
									0.266065	0.115532
									0.266107	0.11509
									0.266161	0.113281
									0.266212	0.113742
									0.266258	0.1161
									0.2663	0.115298
									0.266348	0.115636
									0.266397	0.116106
									0.266466	0.116947
									0.266521	0.117616
									0.266572	0.11515
									0.266614	0.11335
									0.266668	0.115217
									0.266725	0.112544
									0.266779	0.113686
									0.266827	0.111086
									0.266878	0.112856
									0.266928	0.113621
									0.266975	0.114981
									0.267033	0.116872
									0.267082	0.117637
									0.267127	0.116621
									0.267179	0.116189
									0.267217	0.118246
									0.267261	0.116027
									0.267316	0.114581
									0.267371	0.113776
									0.267418	0.114231
									0.267469	0.114948
									0.267526	0.116259
									0.267595	0.113835
									0.267648	0.112448
									0.26771	0.111348
									0.267768	0.111126
									0.267827	0.109671
									0.267888	0.109493
									0.267943	0.106979
									0.267989	0.106186
									0.26804	0.107016
									0.268094	0.108226
									0.268137	0.106812
									0.268184	0.106323
									0.268229	0.104944
									0.268273	0.105487
									0.26831	0.10513
									0.268359	0.104576
									0.268405	0.104984
									0.268452	0.104217
									0.268497	0.104049
									0.26854	0.104619
									0.26858	0.103497
									0.268625	0.101377
									0.268671	0.101171
									0.268717	0.10198
									0.268767	0.0999798
									0.26881	0.0997804
									0.268844	0.0990688
									0.268895	0.0972567
									0.268951	0.0987355
									0.269012	0.0968014
									0.269095	0.0981041
									0.269149	0.0965595
									0.269209	0.0961943
									0.269256	0.0963797
									0.26931	0.0975873
									0.269348	0.0968187
									0.269402	0.0950647
									0.269472	0.0930865
									0.269532	0.0935187
									0.269591	0.0938088
									0.269638	0.0950056
									0.269682	0.0965478
									0.269723	0.094533
									0.269795	0.09583
									0.269854	0.0958325
									0.269908	0.0945641
									0.269959	0.0936828
									0.270018	0.095122
									0.270051	0.0965977
									0.270101	0.0985622
									0.270145	0.0983757
									0.270189	0.0992285
									0.270229	0.101163
									0.270286	0.101059
									0.270334	0.101124
									0.270383	0.100991
									0.270441	0.103238
									0.270493	0.104334
									0.270526	0.104618
									0.270571	0.105449
									0.270611	0.105433
									0.270655	0.10206
									0.270708	0.103052
									0.270764	0.102882
									0.270817	0.101168
									0.270875	0.101566
									0.270923	0.103115
									0.270986	0.101945
									0.271034	0.101702
									0.271079	0.100601
									0.271142	0.102555
									0.271188	0.0990864
									0.271226	0.0988351
									0.271274	0.101815
									0.27132	0.100355
									0.271367	0.0993706
									0.27141	0.101282
									0.271456	0.0989919
									0.271499	0.097535
									0.271537	0.0958655
									0.271592	0.0935741
									0.271656	0.0950409
									0.271705	0.0933573
									0.271746	0.0939802
									0.271791	0.0946083
									0.271829	0.0955726
									0.271876	0.0952384
									0.27193	0.0923583
									0.271979	0.0920497
									0.27204	0.090367
									0.27208	0.0869522
									0.27212	0.0836436
									0.272154	0.0811079
									0.272201	0.0800311
									0.272251	0.0758495
									0.272328	0.0756187
									0.272388	0.0732849
									0.272438	0.0754971
									0.272493	0.0724184
									0.272557	0.0711735
									0.272623	0.0681566
									0.272673	0.0666392
									0.27272	0.0651871
									0.272776	0.0668864
									0.272825	0.0652496
									0.272866	0.0652672
									0.272912	0.0637285
									0.272952	0.0624578
									0.272988	0.0608591
									0.273039	0.0616923
									0.273089	0.0614079
									0.273142	0.0593801
									0.27319	0.0599312
									0.27324	0.0602391
									0.27329	0.0578583
									0.273345	0.0588745
									0.2734	0.0590513
									0.273442	0.0569732
									0.273489	0.0553947
									0.273538	0.0544087
									0.273594	0.0532202
									0.273643	0.050395
									0.273691	0.0525823
									0.273745	0.0530108
									0.273796	0.0501003
									0.273842	0.0504127
									0.273895	0.0494537
									0.27395	0.0520267
									0.273998	0.0531288
									0.274039	0.0530024
									0.274091	0.0547979
									0.274143	0.0535903
									0.274184	0.0537673
									0.274221	0.0563675
									0.27427	0.0578319
									0.274321	0.0572571
									0.274377	0.0583199
									0.274436	0.0607331
									0.274499	0.0630099
									0.274554	0.0638049
									0.274606	0.064646
									0.274673	0.0651241
									0.274735	0.0656442
									0.274786	0.0673857
									0.274833	0.06696
									0.274871	0.0690472
									0.274912	0.0704545
									0.274958	0.0707983
									0.275005	0.0718151
									0.275042	0.0727555
									0.275081	0.0737921
									0.275129	0.0736643
									0.275178	0.0745948
									0.275228	0.0752441
									0.275285	0.0777267
									0.275334	0.0797558
									0.275376	0.0797597
									0.275407	0.0785941
									0.275446	0.0782697
									0.275495	0.0801077
									0.275547	0.0814122
									0.275595	0.0821012
									0.275642	0.083766
									0.275687	0.0860046
									0.275735	0.0852309
									0.275776	0.0867171
									0.275826	0.0865208
									0.275867	0.0870063
									0.27592	0.0868401
									0.27597	0.0858829
									0.276008	0.087365
									0.276048	0.0862049
									0.276095	0.0875756
									0.276152	0.0864841
									0.276195	0.0846876
									0.276229	0.0838574
									0.276293	0.0838299
									0.276342	0.0831756
									0.276396	0.082556
									0.276447	0.0833174
									0.276487	0.0851723
									0.276536	0.0846286
									0.276598	0.082846
									0.276652	0.0827811
									0.276701	0.0814571
									0.276749	0.0812532
									0.276794	0.0782966
									0.276836	0.0783285
									0.276876	0.0778269
									0.276923	0.0773241
									0.276966	0.0773968
									0.277007	0.0766856
									0.277057	0.0772022
									0.2771	0.077218
									0.277155	0.0777359
									0.277197	0.078786
									0.277237	0.0789633
									0.277291	0.0786161
									0.277348	0.0768036
									0.277395	0.0771983
									0.277448	0.075536
									0.277492	0.0750627
									0.277539	0.0749274
									0.277583	0.07578
									0.277632	0.0763441
									0.277682	0.0758649
									0.277721	0.0743181
									0.277759	0.0736382
									0.277804	0.0744708
									0.277859	0.0744107
									0.277902	0.0726239
									0.277954	0.0709577
									0.278011	0.0717235
									0.278053	0.0715521
									0.278104	0.0715925
									0.278157	0.0735925
									0.278201	0.0728568
									0.27824	0.072591
									0.278291	0.072128
									0.278345	0.0732218
									0.278389	0.0748288
									0.278449	0.0756555
									0.278502	0.0776272
									0.278552	0.0751414
									0.278602	0.0751467
									0.278643	0.0757312
									0.278686	0.0771459
									0.278729	0.0778043
									0.278782	0.0770303
									0.278828	0.076222
									0.278872	0.0746918
									0.278913	0.0733193
									0.27895	0.0741211
									0.278992	0.0762197
									0.279047	0.0742229
									0.279098	0.0713901
									0.279151	0.0712698
									0.279213	0.0723862
									0.279268	0.0709785
									0.279304	0.0718049
									0.279345	0.0723683
									0.27939	0.0737101
									0.279431	0.0737981
									0.279475	0.0735887
									0.279536	0.0736266
									0.279589	0.0742509
									0.279633	0.0736643
									0.279698	0.0711121
									0.279753	0.0708508
									0.279804	0.0696147
									0.279849	0.0677311
									0.279896	0.0653637
									0.27995	0.066018
									0.279997	0.0669605
									0.280042	0.068007
									0.280093	0.0663861
[truncated: 1,242 more rows]

## Sheet: Suppl Figure 3b
Suppl Figure 3b
prM1E1 masked			Phase randomization			prM1E1 corrected			prM1E1 map vs model
Å-1	FSC		Å-1	FSC		Å-1	FSC		Å-1	FSC
0.001001	1		0.001001	1		0.001001	1		0.0354043	0.849241
0.004227	0.998935		0.004227	0.998931		0.004227	0.998935		0.0436387	0.849686
0.008453	0.998167		0.008453	0.998162		0.008453	0.998167		0.0494224	0.849414
0.01268	0.998304		0.01268	0.998303		0.01268	0.998304		0.0542442	0.848007
0.016906	0.998234		0.016906	0.998238		0.016906	0.998234		0.0580647	0.847312
0.021133	0.998944		0.021133	0.998946		0.021133	0.998944		0.0614235	0.846483
0.025359	0.999065		0.025359	0.999067		0.025359	0.999065		0.0648811	0.846971
0.029586	0.999089		0.029586	0.999091		0.029586	0.999089		0.0676499	0.846192
0.033812	0.999088		0.033812	0.999091		0.033812	0.999088		0.0702939	0.844361
0.038039	0.999279		0.038039	0.999279		0.038039	0.999279		0.0725527	0.842637
0.042265	0.999127		0.042265	0.999122		0.042265	0.999127		0.074963	0.841687
0.046492	0.998848		0.046492	0.99884		0.046492	0.998848		0.0771025	0.841394
0.050719	0.998434		0.050719	0.998426		0.050719	0.998434		0.0792928	0.839791
0.054945	0.998095		0.054945	0.998097		0.054945	0.998095		0.0812721	0.837499
0.059172	0.99738		0.059172	0.99739		0.059172	0.99738		0.0830988	0.83551
0.063398	0.99625		0.063398	0.996252		0.063398	0.99625		0.0847352	0.833178
0.067625	0.99508		0.067625	0.995061		0.067625	0.99508		0.0863158	0.830175
0.071851	0.994305		0.071851	0.994279		0.071851	0.994305		0.0880922	0.828048
0.076078	0.993768		0.076078	0.993728		0.076078	0.993768		0.0898113	0.827229
0.080304	0.992798		0.080304	0.992723		0.080304	0.992798		0.0911518	0.82357
0.084531	0.991358		0.084531	0.991264		0.084531	0.991358		0.0927882	0.821734
0.088757	0.989059		0.088757	0.988974		0.088757	0.989059		0.0942582	0.819467
0.092984	0.987376		0.092984	0.987283		0.092984	0.987376		0.0956236	0.816579
0.09721	0.984648		0.09721	0.984595		0.09721	0.984648		0.0970401	0.812849
0.101437	0.98192		0.101437	0.981931		0.101437	0.98192		0.0981426	0.810328
0.105664	0.977927		0.105664	0.978024		0.105664	0.977927		0.0994191	0.807948
0.10989	0.972806		0.10989	0.973135		0.10989	0.972806		0.100636	0.804947
0.114117	0.967886		0.114117	0.968623		0.114117	0.967886		0.101875	0.801341
0.118343	0.962548		0.118343	0.964049		0.118343	0.962548		0.103215	0.798091
0.12257	0.953347		0.12257	0.955999		0.12257	0.953347		0.104275	0.79537
0.126796	0.941565		0.126796	0.945621		0.126796	0.941565		0.105544	0.791808
0.131023	0.927637		0.131023	0.932769		0.131023	0.927637		0.106638	0.78888
0.135249	0.913173		0.135249	0.915464		0.135249	0.913173		0.107687	0.785477
0.139476	0.900961		0.139476	0.88897		0.139476	0.900961		0.108956	0.782635
0.143702	0.886315		0.143702	0.819427		0.143702	0.886315		0.109798	0.780181
0.147929	0.869381		0.147929	0.656222		0.147929	0.620048		0.110761	0.778211
0.152156	0.849606		0.152156	0.4716		0.152156	0.715379		0.111652	0.774882
0.156382	0.835346		0.156382	0.410781		0.156382	0.720556		0.112807	0.77155
0.160609	0.819616		0.160609	0.359039		0.160609	0.718572		0.113865	0.767608
0.164835	0.806559		0.164835	0.268142		0.164835	0.735685		0.114703	0.764965
0.169062	0.796286		0.169062	0.176203		0.169062	0.752714		0.115604	0.763299
0.173288	0.794934		0.173288	0.133581		0.173288	0.763317		0.116522	0.760864
0.177515	0.800779		0.177515	0.11051		0.177515	0.776028		0.117475	0.759753
0.181741	0.802703		0.181741	0.066869		0.181741	0.788565		0.118504	0.756052
0.185968	0.797269		0.185968	0.033902		0.185968	0.790155		0.119395	0.752812
0.190194	0.790446		0.190194	0.030547		0.190194	0.783843		0.120228	0.75061
0.194421	0.779819		0.194421	0.025769		0.194421	0.773995		0.121168	0.747552
0.198647	0.763663		0.198647	0.030797		0.198647	0.756153		0.122058	0.743759
0.202874	0.760345		0.202874	0.031832		0.202874	0.752466		0.122725	0.740763
0.207101	0.764825		0.207101	0.025528		0.207101	0.758664		0.123513	0.73806
0.211327	0.760576		0.211327	0.015632		0.211327	0.756774		0.12444	0.736094
0.215554	0.746427		0.215554	0.012277		0.215554	0.743276		0.125256	0.734037
0.21978	0.73099		0.21978	0.000829497		0.21978	0.730766		0.125836	0.731715
0.224007	0.696241		0.224007	-0.00976		0.224007	0.699177		0.126627	0.728739
0.228233	0.63889		0.228233	0.007509		0.228233	0.636158		0.127485	0.726102
0.23246	0.578567		0.23246	0.008545		0.23246	0.574935		0.12819	0.722951
0.236686	0.493897		0.236686	0.010627		0.236686	0.488461		0.129015	0.720043
0.240913	0.416611		0.240913	0.009343		0.240913	0.411109		0.129904	0.717844
0.245139	0.335781		0.245139	0.007411		0.245139	0.330821		0.130532	0.714928
0.249366	0.254048		0.249366	0.016797		0.249366	0.241304		0.131303	0.712421
0.253593	0.202254		0.253593	0.010107		0.253593	0.194109		0.131915	0.710928
0.257819	0.163979		0.257819	-0.01079		0.257819	0.172902		0.132709	0.709248
0.262046	0.137903		0.262046	-0.01018		0.262046	0.146593		0.133458	0.707941
0.266272	0.12885		0.266272	0.002457		0.266272	0.126704		0.134317	0.706969
0.270499	0.113827		0.270499	0.018464		0.270499	0.097157		0.134957	0.705636
0.274725	0.085335		0.274725	0.029978		0.274725	0.057067		0.135456	0.704187
0.278952	0.065468		0.278952	0.044559		0.278952	0.021884		0.136117	0.702747
0.283178	0.049967		0.283178	0.045267		0.283178	0.004922		0.136844	0.701469
0.287405	0.02205		0.287405	0.045522		0.287405	-0.02459		0.137521	0.700595
0.291631	-0.00289		0.291631	0.046249		0.291631	-0.05152		0.138172	0.699451
0.295858	-0.00846		0.295858	0.043718		0.295858	-0.05457		0.138875	0.69899
									0.139493	0.69742
									0.140116	0.695872
									0.140763	0.695755
									0.141272	0.694823
									0.141804	0.69368
									0.142399	0.693412
									0.143151	0.693452
									0.143764	0.693464
									0.144515	0.693114
									0.145157	0.692791
									0.145755	0.69279
									0.146354	0.69346
									0.146835	0.692359
									0.147467	0.694081
									0.148006	0.693567
									0.148499	0.693296
									0.149017	0.694487
									0.149595	0.694461
									0.150228	0.69497
									0.150798	0.6963
									0.151343	0.69707
									0.151919	0.698241
									0.152409	0.699082
									0.152852	0.699852
									0.153439	0.701149
									0.154018	0.702451
									0.154453	0.702836
									0.154915	0.703903
									0.155533	0.704785
									0.156079	0.705914
									0.156544	0.706926
									0.157007	0.70725
									0.15747	0.708278
									0.158007	0.710268
									0.158621	0.711171
									0.159208	0.712586
									0.159748	0.713003
									0.16022	0.713838
									0.160673	0.715301
									0.161135	0.717052
									0.161604	0.718226
									0.162055	0.718628
									0.162466	0.719747
									0.162908	0.721129
									0.163404	0.721831
									0.163952	0.723505
									0.164316	0.725804
									0.164801	0.726705
									0.165311	0.72679
									0.165832	0.728679
									0.166219	0.729131
									0.166633	0.730465
									0.167065	0.732036
									0.167479	0.734317
									0.167929	0.735955
									0.168376	0.737448
									0.168808	0.73898
									0.169204	0.740634
									0.169624	0.74251
									0.170125	0.744038
									0.170604	0.744961
									0.171052	0.745945
									0.171507	0.748275
									0.171994	0.750239
									0.172382	0.751376
									0.172785	0.753257
									0.173173	0.755111
									0.17358	0.756637
									0.17402	0.759501
									0.174455	0.761598
									0.174887	0.76292
									0.175289	0.764535
									0.175637	0.765796
									0.176042	0.767577
									0.176367	0.769154
									0.176874	0.770485
									0.177298	0.771991
									0.177671	0.774138
									0.178039	0.776384
									0.17838	0.777791
									0.178747	0.779038
									0.179153	0.779858
									0.179597	0.781033
									0.180041	0.783293
									0.180424	0.785429
									0.180763	0.786902
									0.18108	0.787961
									0.181474	0.788605
									0.181817	0.790232
									0.182184	0.790611
									0.182576	0.791194
									0.182918	0.791399
									0.183311	0.792313
									0.183705	0.792803
									0.184078	0.793568
									0.184442	0.793969
									0.184862	0.794697
									0.185295	0.795908
									0.18566	0.79584
									0.186055	0.796678
									0.186405	0.796946
									0.186659	0.797481
									0.187089	0.798406
									0.187478	0.798401
									0.187853	0.799427
									0.18821	0.799865
									0.188526	0.799665
									0.188871	0.79973
									0.189201	0.799965
									0.18958	0.800259
									0.18984	0.801539
									0.190225	0.80251
									0.190554	0.802594
									0.190891	0.803397
									0.191204	0.802735
									0.191573	0.802949
									0.191891	0.80315
									0.192216	0.802627
									0.192557	0.803202
									0.192838	0.803389
									0.193167	0.802891
									0.193549	0.803621
									0.194018	0.803458
									0.194347	0.803532
									0.194672	0.803768
									0.194981	0.803741
									0.195223	0.803894
									0.19554	0.804582
									0.195883	0.804476
									0.19622	0.804306
									0.196569	0.804006
									0.196851	0.804242
									0.197167	0.804862
									0.197477	0.805425
									0.197842	0.804929
									0.198113	0.805582
									0.198453	0.805281
									0.198765	0.804163
									0.199131	0.804186
									0.19935	0.805078
									0.199712	0.805517
									0.200061	0.805961
									0.200383	0.806188
									0.200781	0.806517
									0.201128	0.806251
									0.201469	0.807021
									0.201808	0.806916
									0.202067	0.806659
									0.20236	0.806733
									0.202642	0.807277
									0.202882	0.807015
									0.203144	0.807874
									0.203387	0.807731
									0.20371	0.808689
									0.204059	0.808629
									0.204373	0.808752
									0.204667	0.809019
									0.204998	0.80863
									0.205243	0.808565
									0.205514	0.808148
									0.205757	0.808294
									0.206119	0.809198
									0.206376	0.809581
									0.206656	0.80935
									0.206941	0.809592
									0.207259	0.809817
									0.20753	0.809205
									0.207821	0.809446
									0.208152	0.810117
									0.20844	0.810913
									0.20869	0.811334
									0.208999	0.812225
									0.209398	0.812909
									0.20966	0.812533
									0.209973	0.812844
									0.210237	0.81393
									0.210479	0.813211
									0.210748	0.813121
									0.211064	0.815694
									0.211318	0.815897
									0.211579	0.815727
									0.211855	0.814515
									0.212073	0.814338
									0.212372	0.813456
									0.212613	0.812183
									0.21286	0.811064
									0.213191	0.810344
									0.213556	0.80916
									0.213803	0.809192
									0.214131	0.808534
									0.214388	0.808432
									0.21468	0.80755
									0.214967	0.807951
									0.215297	0.806367
									0.215563	0.806047
									0.215782	0.80522
									0.216081	0.804679
									0.216398	0.803517
									0.216608	0.8027
									0.216836	0.802111
									0.217072	0.801343
									0.217322	0.801005
									0.217541	0.801349
									0.21778	0.800257
									0.218036	0.799552
									0.218273	0.797622
									0.218579	0.796427
									0.218867	0.795974
									0.219167	0.795465
									0.219387	0.795258
									0.219598	0.793987
									0.219852	0.791414
									0.220155	0.789368
									0.22045	0.787589
									0.22067	0.785382
									0.220916	0.783403
									0.221123	0.781413
									0.221457	0.779364
									0.221724	0.77795
									0.222018	0.776669
									0.222289	0.775171
									0.222533	0.774038
									0.22274	0.771888
									0.222979	0.770098
									0.223193	0.76801
									0.223425	0.76632
									0.223632	0.763785
									0.223936	0.762938
									0.224194	0.76096
									0.224479	0.759191
									0.224747	0.757459
									0.22498	0.755009
									0.225201	0.752202
									0.22546	0.748741
									0.225689	0.745367
									0.225921	0.74193
									0.22621	0.738643
									0.22647	0.736391
									0.226726	0.734587
									0.226969	0.733072
									0.227256	0.731008
									0.227495	0.72824
									0.227754	0.725398
									0.227973	0.722676
									0.228221	0.720044
									0.228478	0.718174
									0.228715	0.71521
									0.228955	0.712958
									0.229171	0.709074
									0.229417	0.705886
									0.229612	0.702625
									0.229837	0.701175
									0.230036	0.69794
									0.230314	0.696451
									0.230582	0.692424
									0.230886	0.689247
									0.231094	0.686903
									0.231341	0.683829
									0.231495	0.681762
									0.231658	0.678918
									0.23185	0.676391
									0.232078	0.673548
									0.232324	0.670798
									0.232586	0.667569
									0.232789	0.665948
									0.233055	0.664975
									0.233265	0.661982
									0.233497	0.659685
									0.233733	0.657488
									0.233985	0.656006
									0.234205	0.653079
									0.234437	0.650967
									0.234674	0.647832
									0.234854	0.645184
									0.235149	0.643709
									0.235455	0.640159
									0.235698	0.637595
									0.235913	0.636213
									0.236116	0.633167
									0.23629	0.62805
									0.236501	0.625492
									0.236723	0.622482
									0.23693	0.619179
									0.237139	0.617043
									0.237351	0.613337
									0.237616	0.611829
									0.237816	0.609754
									0.238036	0.606036
									0.23824	0.604637
									0.238402	0.601667
									0.238614	0.59885
									0.238839	0.595247
									0.239083	0.593293
									0.23936	0.587884
									0.239617	0.58622
									0.239874	0.583766
									0.240116	0.581633
									0.240283	0.579531
									0.240461	0.577774
									0.240692	0.576893
									0.240938	0.575793
									0.241141	0.574275
									0.241361	0.571663
									0.241604	0.568752
									0.241821	0.566526
									0.242032	0.563237
									0.242216	0.559461
									0.242426	0.556984
									0.242661	0.55335
									0.242897	0.548827
									0.243163	0.544525
									0.243347	0.539377
									0.24355	0.536517
									0.243739	0.533267
									0.243951	0.528836
									0.244174	0.52409
									0.244326	0.522859
									0.244516	0.519024
									0.244745	0.516916
									0.244909	0.513312
									0.245098	0.510134
									0.24527	0.506268
									0.245475	0.503533
									0.245728	0.499058
									0.245933	0.49453
									0.246148	0.491473
									0.246324	0.488976
									0.246513	0.487791
									0.246731	0.484933
									0.246967	0.482613
									0.247171	0.478769
									0.247373	0.474594
									0.247571	0.470761
									0.24782	0.468144
									0.248026	0.464409
									0.248232	0.459866
									0.248407	0.45841
									0.248611	0.457943
									0.248804	0.454227
									0.249001	0.451538
									0.249198	0.448905
									0.249413	0.446416
									0.249578	0.444652
									0.24981	0.440315
									0.250013	0.437339
									0.25022	0.434073
									0.250466	0.429929
									0.250652	0.425761
									0.250865	0.421813
									0.251066	0.419422
									0.251216	0.41646
									0.251395	0.414102
									0.251603	0.411827
									0.251808	0.408626
									0.25201	0.403433
									0.252213	0.402507
									0.252411	0.399434
									0.252613	0.396005
									0.252802	0.394747
									0.253016	0.393659
									0.253243	0.392011
									0.253433	0.389655
									0.253612	0.388178
									0.253787	0.387714
									0.253959	0.384655
									0.254161	0.380807
									0.254397	0.377367
									0.254607	0.376439
									0.254831	0.375088
									0.255002	0.371523
									0.255213	0.369153
									0.25539	0.367265
									0.255601	0.364446
									0.255794	0.362355
									0.255947	0.359303
									0.256137	0.356899
									0.256322	0.35713
									0.256509	0.35427
									0.256709	0.35246
									0.256886	0.352034
									0.257056	0.34769
									0.257222	0.343713
									0.257382	0.342289
									0.257588	0.342236
									0.257736	0.338282
									0.257938	0.3373
									0.258151	0.334692
									0.258388	0.333473
									0.258621	0.332697
									0.258792	0.330347
									0.258972	0.328455
									0.259153	0.326028
									0.259307	0.324227
									0.259467	0.321857
									0.259668	0.323902
									0.259881	0.321497
									0.260129	0.319388
									0.26027	0.31816
									0.260437	0.318235
									0.260611	0.317057
									0.26082	0.315487
									0.260973	0.313931
									0.261137	0.312355
									0.261301	0.310096
									0.26144	0.307488
									0.261626	0.306102
									0.261792	0.304368
									0.261936	0.30442
									0.262148	0.303092
									0.262354	0.300243
									0.262538	0.300993
									0.262769	0.301317
									0.262959	0.302057
									0.263171	0.301805
									0.2633	0.300702
									0.263448	0.298577
									0.263659	0.299762
									0.263841	0.297877
									0.264025	0.29771
									0.264199	0.295606
									0.264374	0.295128
									0.264572	0.292194
									0.264797	0.291902
									0.264987	0.290579
									0.265183	0.290431
									0.265336	0.29204
									0.265534	0.292513
									0.265668	0.290968
									0.26586	0.290563
									0.266025	0.285672
									0.266205	0.283082
									0.266359	0.280435
									0.266532	0.278795
									0.266719	0.278944
									0.266933	0.276329
									0.267089	0.275417
									0.267269	0.275369
									0.267399	0.27256
									0.267583	0.271355
									0.267763	0.269284
									0.267974	0.266653
									0.26817	0.264879
									0.268313	0.26336
									0.268507	0.260594
									0.268723	0.258478
									0.268902	0.256239
									0.269095	0.255887
									0.269242	0.254519
									0.269406	0.25315
									0.269557	0.251872
									0.269716	0.252216
									0.26991	0.251326
									0.270104	0.251443
									0.270275	0.24939
									0.270428	0.249513
									0.270587	0.248769
									0.270734	0.24542
									0.270898	0.246141
									0.271041	0.245339
									0.271187	0.243683
									0.271345	0.239299
									0.271516	0.236293
									0.271683	0.235272
									0.271831	0.232313
									0.272015	0.230629
									0.27222	0.230837
									0.272402	0.232117
									0.272551	0.230135
									0.272715	0.228783
									0.272878	0.226992
									0.273082	0.226926
									0.273229	0.224819
									0.273393	0.222939
									0.273536	0.221199
									0.273694	0.219905
									0.273914	0.2191
									0.274076	0.218003
									0.274237	0.215221
									0.274396	0.213869
									0.27461	0.212421
									0.2748	0.209057
									0.274976	0.209493
									0.275137	0.209905
									0.27531	0.208579
									0.27544	0.205892
									0.27559	0.205876
									0.275721	0.203643
									0.27587	0.202342
									0.276023	0.198852
									0.276197	0.195954
									0.276352	0.19422
									0.276515	0.190106
									0.27666	0.187963
									0.276816	0.186631
									0.276981	0.185062
									0.277164	0.18423
									0.277303	0.183047
									0.277484	0.181958
									0.277656	0.179818
									0.277839	0.175977
									0.278	0.176259
									0.278172	0.173703
									0.27832	0.170503
									0.278505	0.16625
									0.27866	0.164956
									0.278828	0.163314
									0.278988	0.161719
									0.27917	0.158304
									0.279311	0.153731
									0.279462	0.15191
									0.279675	0.151562
									0.279889	0.147297
									0.280066	0.143406
									0.280207	0.141146
									0.280331	0.136538
									0.280438	0.133523
									0.280556	0.134557
									0.280752	0.131852
									0.28091	0.127479
									0.281053	0.123651
									0.281236	0.121701
									0.281428	0.117777
									0.281606	0.118673
									0.281757	0.117412
									0.28189	0.113836
									0.282043	0.112454
									0.282227	0.109937
									0.282361	0.105073
									0.282506	0.103434
									0.282642	0.0989995
									0.282788	0.0996711
									0.282975	0.0966243
									0.283127	0.0964708
									0.283272	0.0951329
									0.283432	0.0923587
									0.283599	0.0929125
									0.28377	0.0908097
									0.283937	0.0894522
									0.284079	0.0872662
									0.284231	0.0821693
									0.284359	0.0817451
									0.284507	0.0816399
									0.284704	0.0797842
									0.284891	0.077454
									0.285041	0.0768825
									0.285201	0.0778877
									0.28534	0.0757116
									0.285493	0.0746405
									0.28567	0.0734565
									0.285822	0.073883
									0.28596	0.0731192
									0.2861	0.0705508
									0.286244	0.0702203
									0.286397	0.0669341
									0.286543	0.0666897
									0.286651	0.065384
									0.286788	0.0634511
									0.286918	0.0631654
									0.287047	0.0613142
									0.287196	0.0608413
									0.28732	0.0590074
									0.287452	0.0600367
									0.287621	0.0615307
									0.287763	0.0613399
									0.287927	0.0612298
									0.288094	0.0599489
									0.288257	0.0601217
									0.288389	0.0578556
									0.288545	0.0575896
									0.288716	0.0539327
									0.288878	0.0523681
									0.289023	0.0514666
									0.289161	0.0509132
									0.28938	0.052173
									0.289538	0.0514641
									0.289703	0.0518399
									0.289833	0.0511117
									0.28998	0.0498029
									0.29014	0.0481549
									0.290315	0.0459078
									0.290445	0.0448979
									0.290596	0.0454397
									0.290775	0.0437555
									0.290948	0.0401676
									0.291062	0.0369985
									0.291199	0.0350369
									0.291352	0.0319002
									0.291488	0.0303061
									0.291629	0.0280151
									0.291729	0.0248559
									0.291865	0.0222947
									0.29199	0.0198228
									0.29213	0.0212759
									0.292288	0.023594
									0.292433	0.0231934
									0.292582	0.0224853
									0.292746	0.0205512
									0.292925	0.0178474
									0.293088	0.0158119
									0.293211	0.0145941
									0.293357	0.0140739
									0.29352	0.0130511
									0.293685	0.0131873
									0.293815	0.0118301
									0.293948	0.01375
									0.294086	0.0142122
									0.294259	0.0131074
									0.29442	0.010945
									0.294542	0.00985179
									0.29468	0.0105581
									0.294823	0.00949818
									0.294977	0.00874375
									0.295153	0.00694559
									0.295298	0.00723809
									0.295447	0.00470958
									0.295557	0.00504224
									0.29569	0.00425121
									0.295855	0.00187037
									0.295998	-2.68766e-05
									0.296145	0.000189152
									0.296281	0.00103247
									0.296434	0.00327453
									0.296623	0.0051825
									0.296782	0.00520414
									0.296904	0.00411361
									0.297065	0.00739885
									0.29719	0.00639571
									0.297336	0.00460038
									0.297479	0.00738543
									0.297637	0.00890536
									0.297783	0.0115074
									0.297947	0.011751
									0.298069	0.0124185
									0.298221	0.0125586
									0.298469	0.0117564
									0.298635	0.0119656
									0.298774	0.00789272
									0.298896	0.00789585
									0.299013	0.00729056
									0.299132	0.00678103
									0.299296	0.00894872
									0.29943	0.00996335
									0.299612	0.0103274
									0.299782	0.00924287
									0.299969	0.0099647
									0.300122	0.00992829
									0.300278	0.00907927
									0.300422	0.0107929
									0.300558	0.0101958
									0.300696	0.0107253
									0.300794	0.0106824
									0.300929	0.0106534
									0.301065	0.011284
									0.301244	0.0112646
									0.301396	0.0117786
									0.301527	0.0117863
									0.301662	0.00906986
									0.301793	0.0101582
									0.301955	0.0128728
									0.302115	0.0141623
									0.302292	0.0138972
									0.30244	0.0149786
									0.302588	0.0152484
									0.302736	0.0142831
									0.302873	0.0116928
									0.30303	0.0112103
									0.303231	0.0098224
									0.303388	0.0100568
									0.303573	0.0105928
									0.303666	0.0103744
									0.303798	0.0128295
									0.303987	0.0136694
									0.304178	0.0137214
									0.304329	0.0133881
									0.304485	0.0106291
									0.30463	0.0131664
									0.304794	0.0111474
									0.304972	0.0112219
									0.305154	0.0124461
									0.30529	0.0126821
									0.30543	0.0153924
									0.305572	0.0154585
									0.305703	0.0133794
									0.305863	0.013607
									0.306028	0.0148904
									0.306201	0.0170351
									0.306349	0.0159904
									0.30648	0.0156475
									0.306633	0.0162972
									0.30678	0.0189235
									0.306918	0.0194053
									0.307087	0.0225343
									0.307235	0.0245165
									0.307389	0.0228839
									0.307537	0.0190641
									0.30766	0.0186046
									0.30783	0.0170505
									0.307999	0.0161435
									0.308124	0.0170879
									0.308267	0.0196565
									0.308412	0.0197562
									0.308548	0.0199388
									0.308726	0.0181995
									0.308863	0.0174422
									0.309004	0.0198157
									0.309141	0.0190838
									0.309313	0.0153196
									0.309547	0.0154794
									0.309725	0.0158954
									0.309892	0.016738
									0.31008	0.0176202
									0.310296	0.0171619
									0.310451	0.0151463
									0.310586	0.0175346
									0.310774	0.0165936
									0.310922	0.0167817
									0.311049	0.0144394
									0.311171	0.0155236
									0.311322	0.0175094
									0.311461	0.0190855
									0.311642	0.0202278
									0.311793	0.0200338
									0.311938	0.0166926
									0.312054	0.0177048
									0.312251	0.0169897
									0.312404	0.017231
									0.312533	0.0148032
									0.312685	0.0128011
									0.312868	0.0122132
									0.313031	0.00969608
									0.313184	0.00836347
									0.313379	0.00639987
									0.313569	0.00357668
									0.313722	-0.000104766
									0.313856	-0.0027171
									0.313986	-0.00335942
									0.314137	-0.00527593
									0.3143	-0.00575674
									0.314467	-0.00867935
									0.314629	-0.0104307
									0.314794	-0.00837022
									0.314936	-0.00911702
									0.315113	-0.00962832
									0.31528	-0.00890528
									0.315459	-0.00895377
									0.315644	-0.01175
									0.315754	-0.0140588
									0.315905	-0.0151463
									0.316067	-0.0144623
									0.316244	-0.0166646
									0.316418	-0.0194642
									0.316574	-0.0209693
									0.316739	-0.0233571
									0.316909	-0.0243323
									0.31705	-0.0236709
									0.317206	-0.0239009
									0.317394	-0.0264635
									0.317596	-0.0264578
									0.317687	-0.0260587
									0.317839	-0.0268673
									0.317996	-0.0275124
									0.318159	-0.0272811
									0.318329	-0.0277273
									0.318536	-0.0300053
									0.318703	-0.0324568
									0.318901	-0.0312758
									0.319095	-0.0297753
									0.31923	-0.0278707
									0.319412	-0.02904
									0.319571	-0.0312507
									0.319738	-0.0309621
									0.319887	-0.0293223
									0.320044	-0.0285441
									0.320236	-0.0288331
									0.320412	-0.0288866
									0.320568	-0.0285159
									0.320698	-0.0283196
									0.320832	-0.0257313
									0.320958	-0.0232584
									0.321114	-0.0226715
									0.321296	-0.022896
									0.32144	-0.0237727
									0.321598	-0.0232471
									0.321798	-0.0217171
									0.321955	-0.0193059
									0.32216	-0.0189563
									0.322308	-0.0224189
									0.322453	-0.0219698
									0.322602	-0.0199033
									0.322761	-0.0183776
									0.322903	-0.0221335
									0.323102	-0.020777
									0.323348	-0.02148
									0.323518	-0.0228376
									0.323683	-0.0206683
									0.32388	-0.0189973
									0.324055	-0.0206037
									0.324181	-0.0184401
									0.324389	-0.0173694
									0.324566	-0.0158657
									0.324753	-0.0177045
									0.324913	-0.0174315

## Sheet: Suppl Figure 5b
Suppl Figure 5b
masked			Phase randomization			corrected			map vs model
Å-1	FSC		Å-1	FSC		Å-1	FSC		Å-1	FSC
0.001001	1		0.001001	1		0.001001	1		0.0289814	0.880615
0.001821	1		0.001821	1		0.001821	1		0.0370905	0.880179
0.003641	1		0.003641	1		0.003641	1		0.042345	0.879242
0.005462	1		0.005462	1		0.005462	1		0.0467814	0.879478
0.007283	1		0.007283	1		0.007283	1		0.0502017	0.879178
0.009103	0.999999		0.009103	0.999999		0.009103	0.999999		0.053346	0.880384
0.010924	0.999997		0.010924	0.999997		0.010924	0.999997		0.0564851	0.879914
0.012745	0.999998		0.012745	0.999998		0.012745	0.999998		0.0588736	0.879177
0.014565	0.999994		0.014565	0.999994		0.014565	0.999994		0.0609565	0.878847
0.016386	0.999986		0.016386	0.999986		0.016386	0.999986		0.0632535	0.876825
0.018207	0.999988		0.018207	0.999988		0.018207	0.999988		0.0655773	0.875499
0.020027	0.999991		0.020027	0.999991		0.020027	0.999991		0.0673233	0.873836
0.021848	0.999996		0.021848	0.999996		0.021848	0.999996		0.069214	0.872654
0.023669	0.999995		0.023669	0.999995		0.023669	0.999995		0.0707264	0.871002
0.025489	0.999984		0.025489	0.999984		0.025489	0.999984		0.0724943	0.869129
0.02731	0.999982		0.02731	0.999982		0.02731	0.999982		0.0741183	0.867446
0.029131	0.999974		0.029131	0.999974		0.029131	0.999974		0.0754931	0.866152
0.030951	0.999963		0.030951	0.999963		0.030951	0.999963		0.0770027	0.865141
0.032772	0.99996		0.032772	0.99996		0.032772	0.99996		0.0785682	0.863903
0.034593	0.999969		0.034593	0.999969		0.034593	0.999969		0.07988	0.862013
0.036413	0.999983		0.036413	0.999983		0.036413	0.999983		0.0810647	0.860387
0.038234	0.999985		0.038234	0.999985		0.038234	0.999985		0.0824019	0.858709
0.040055	0.999979		0.040055	0.999979		0.040055	0.999979		0.0835236	0.857307
0.041875	0.999971		0.041875	0.999971		0.041875	0.999971		0.0847444	0.855639
0.043696	0.999966		0.043696	0.999966		0.043696	0.999966		0.0859265	0.854469
0.045517	0.999967		0.045517	0.999966		0.045517	0.999967		0.0871455	0.8531
0.047337	0.999958		0.047337	0.999958		0.047337	0.999958		0.0881364	0.850982
0.049158	0.999935		0.049158	0.999935		0.049158	0.999935		0.0891602	0.849156
0.050979	0.999921		0.050979	0.99992		0.050979	0.999921		0.0903136	0.846244
0.052799	0.999916		0.052799	0.999916		0.052799	0.999916		0.0914596	0.843375
0.05462	0.999882		0.05462	0.999882		0.05462	0.999882		0.0922967	0.841816
0.056441	0.999886		0.056441	0.999886		0.056441	0.999886		0.0934213	0.839749
0.058261	0.999882		0.058261	0.999882		0.058261	0.999882		0.0943831	0.837511
0.060082	0.999884		0.060082	0.999884		0.060082	0.999884		0.0952395	0.834879
0.061903	0.9999		0.061903	0.9999		0.061903	0.9999		0.0960546	0.832848
0.063723	0.9999		0.063723	0.9999		0.063723	0.9999		0.0969122	0.8303
0.065544	0.999879		0.065544	0.999879		0.065544	0.999879		0.0978497	0.827641
0.067365	0.999816		0.067365	0.999816		0.067365	0.999816		0.0987065	0.825644
0.069185	0.999794		0.069185	0.999794		0.069185	0.999794		0.0995782	0.821886
0.071006	0.999794		0.071006	0.999794		0.071006	0.999794		0.100582	0.819014
0.072827	0.999837		0.072827	0.999837		0.072827	0.999837		0.101509	0.815765
0.074647	0.999814		0.074647	0.999814		0.074647	0.999814		0.102301	0.813567
0.076468	0.999821		0.076468	0.999821		0.076468	0.999821		0.103066	0.811271
0.078289	0.999833		0.078289	0.999833		0.078289	0.999833		0.103823	0.808989
0.080109	0.999855		0.080109	0.999855		0.080109	0.999855		0.104514	0.806479
0.08193	0.999839		0.08193	0.999839		0.08193	0.999839		0.105273	0.803457
0.083751	0.999808		0.083751	0.999808		0.083751	0.999808		0.106061	0.800705
0.085571	0.999758		0.085571	0.999758		0.085571	0.999758		0.106662	0.798591
0.087392	0.999796		0.087392	0.999796		0.087392	0.999796		0.107405	0.797235
0.089213	0.999783		0.089213	0.999783		0.089213	0.999783		0.108326	0.796542
0.091033	0.999721		0.091033	0.999721		0.091033	0.999721		0.109011	0.795555
0.092854	0.999675		0.092854	0.999675		0.092854	0.999675		0.109644	0.795151
0.094675	0.999713		0.094675	0.999713		0.094675	0.999713		0.110291	0.794746
0.096495	0.999706		0.096495	0.999706		0.096495	0.999706		0.111128	0.793776
0.098316	0.999702		0.098316	0.999702		0.098316	0.999702		0.111758	0.793558
0.100137	0.999693		0.100137	0.999692		0.100137	0.999693		0.11251	0.793438
0.101957	0.999624		0.101957	0.999624		0.101957	0.999624		0.113128	0.793377
0.103778	0.9996		0.103778	0.9996		0.103778	0.9996		0.113843	0.793404
0.105599	0.999579		0.105599	0.999579		0.105599	0.999579		0.114593	0.792758
0.107419	0.999424		0.107419	0.999424		0.107419	0.999424		0.115137	0.792321
0.10924	0.999464		0.10924	0.999464		0.10924	0.999464		0.1157	0.791891
0.111061	0.999469		0.111061	0.999469		0.111061	0.999469		0.116268	0.791372
0.112881	0.99937		0.112881	0.99937		0.112881	0.99937		0.116856	0.790735
0.114702	0.999308		0.114702	0.999308		0.114702	0.999308		0.117603	0.789677
0.116523	0.999244		0.116523	0.999243		0.116523	0.999244		0.118059	0.788507
0.118343	0.999248		0.118343	0.999247		0.118343	0.999248		0.118694	0.787348
0.120164	0.999212		0.120164	0.999212		0.120164	0.999212		0.11929	0.786837
0.121985	0.999062		0.121985	0.999062		0.121985	0.999062		0.119869	0.786075
0.123805	0.999092		0.123805	0.999093		0.123805	0.999092		0.120403	0.785909
0.125626	0.99903		0.125626	0.999031		0.125626	0.99903		0.121097	0.785322
0.127447	0.998947		0.127447	0.998946		0.127447	0.998947		0.121727	0.785115
0.129267	0.998962		0.129267	0.998961		0.129267	0.998962		0.122328	0.78596
0.131088	0.998933		0.131088	0.998933		0.131088	0.998933		0.122972	0.786489
0.132909	0.998874		0.132909	0.998874		0.132909	0.998874		0.123522	0.785206
0.134729	0.998705		0.134729	0.998705		0.134729	0.998705		0.124018	0.784841
0.13655	0.998674		0.13655	0.998674		0.13655	0.998674		0.124504	0.784904
0.138371	0.998569		0.138371	0.998569		0.138371	0.998569		0.124999	0.784785
0.140191	0.998374		0.140191	0.998376		0.140191	0.998374		0.125483	0.784655
0.142012	0.998189		0.142012	0.998191		0.142012	0.998189		0.126144	0.784158
0.143832	0.998174		0.143832	0.998174		0.143832	0.998174		0.126673	0.784449
0.145653	0.998007		0.145653	0.998006		0.145653	0.998007		0.127196	0.784886
0.147474	0.998224		0.147474	0.998222		0.147474	0.998224		0.127661	0.785343
0.149294	0.997968		0.149294	0.997967		0.149294	0.997968		0.128018	0.785344
0.151115	0.997781		0.151115	0.997781		0.151115	0.997781		0.128648	0.786476
0.152936	0.997733		0.152936	0.997735		0.152936	0.997733		0.129193	0.7868
0.154756	0.997693		0.154756	0.997695		0.154756	0.997693		0.129687	0.786917
0.156577	0.997584		0.156577	0.997589		0.156577	0.997584		0.130237	0.787652
0.158398	0.997633		0.158398	0.997633		0.158398	0.997633		0.130732	0.788596
0.160218	0.997678		0.160218	0.997682		0.160218	0.997678		0.131325	0.788941
0.162039	0.997488		0.162039	0.997488		0.162039	0.997488		0.131797	0.789487
0.16386	0.997152		0.16386	0.997154		0.16386	0.997152		0.132193	0.790433
0.16568	0.997168		0.16568	0.997167		0.16568	0.997168		0.132627	0.790415
0.167501	0.997192		0.167501	0.997188		0.167501	0.997192		0.133017	0.791405
0.169322	0.997154		0.169322	0.997153		0.169322	0.997154		0.133528	0.790591
0.171142	0.997283		0.171142	0.997279		0.171142	0.997283		0.134035	0.791628
0.172963	0.99723		0.172963	0.997228		0.172963	0.99723		0.134541	0.792184
0.174784	0.99726		0.174784	0.997258		0.174784	0.99726		0.135024	0.792954
0.176604	0.997465		0.176604	0.997466		0.176604	0.997465		0.135512	0.794217
0.178425	0.997482		0.178425	0.997481		0.178425	0.997482		0.136045	0.795139
0.180246	0.997342		0.180246	0.997341		0.180246	0.997342		0.136457	0.795158
0.182066	0.997366		0.182066	0.997369		0.182066	0.997366		0.136907	0.794389
0.183887	0.997478		0.183887	0.997474		0.183887	0.997478		0.137388	0.794378
0.185708	0.99741		0.185708	0.997407		0.185708	0.99741		0.137804	0.794676
0.187528	0.997294		0.187528	0.997293		0.187528	0.997294		0.138165	0.795024
0.189349	0.997399		0.189349	0.9974		0.189349	0.997399		0.138647	0.793579
0.19117	0.997446		0.19117	0.997444		0.19117	0.997446		0.139126	0.793635
0.19299	0.997447		0.19299	0.997446		0.19299	0.997447		0.139547	0.792205
0.194811	0.997351		0.194811	0.997351		0.194811	0.997351		0.13993	0.792447
0.196632	0.997159		0.196632	0.997159		0.196632	0.997159		0.140365	0.792961
0.198452	0.997355		0.198452	0.997354		0.198452	0.997355		0.140822	0.792625
0.200273	0.997385		0.200273	0.997378		0.200273	0.997385		0.141215	0.792942
0.202094	0.997331		0.202094	0.997327		0.202094	0.997331		0.141608	0.79253
0.203914	0.997236		0.203914	0.997236		0.203914	0.997236		0.142045	0.792653
0.205735	0.99707		0.205735	0.997069		0.205735	0.99707		0.142389	0.792252
0.207556	0.996976		0.207556	0.996978		0.207556	0.996976		0.142795	0.792649
0.209376	0.996597		0.209376	0.996592		0.209376	0.996597		0.143353	0.793015
0.211197	0.996473		0.211197	0.996473		0.211197	0.996473		0.143724	0.793702
0.213018	0.99643		0.213018	0.99644		0.213018	0.99643		0.144147	0.793816
0.214838	0.996626		0.214838	0.996628		0.214838	0.996626		0.144566	0.793759
0.216659	0.996509		0.216659	0.996517		0.216659	0.996509		0.144887	0.793666
0.21848	0.996302		0.21848	0.996305		0.21848	0.996302		0.14533	0.794485
0.2203	0.996128		0.2203	0.996124		0.2203	0.996128		0.145799	0.795448
0.222121	0.995861		0.222121	0.99585		0.222121	0.995861		0.146172	0.79608
0.223942	0.995357		0.223942	0.995356		0.223942	0.995357		0.146558	0.796361
0.225762	0.995017		0.225762	0.995018		0.225762	0.995017		0.146948	0.796139
0.227583	0.994534		0.227583	0.994537		0.227583	0.994534		0.147352	0.795082
0.229404	0.994011		0.229404	0.993997		0.229404	0.994011		0.147768	0.795341
0.231224	0.993721		0.231224	0.993711		0.231224	0.993721		0.148134	0.796017
0.233045	0.993556		0.233045	0.993567		0.233045	0.993556		0.148431	0.796163
0.234866	0.992444		0.234866	0.992453		0.234866	0.992444		0.148837	0.796801
0.236686	0.991727		0.236686	0.991735		0.236686	0.991727		0.149286	0.79692
0.238507	0.990942		0.238507	0.990935		0.238507	0.990942		0.149675	0.795953
0.240328	0.99032		0.240328	0.990327		0.240328	0.99032		0.15009	0.796436
0.242148	0.989443		0.242148	0.989414		0.242148	0.989443		0.150438	0.796795
0.243969	0.98889		0.243969	0.988819		0.243969	0.98889		0.15084	0.797244
0.24579	0.988397		0.24579	0.988351		0.24579	0.988397		0.151136	0.796549
0.24761	0.987239		0.24761	0.987245		0.24761	0.987239		0.151493	0.797123
0.249431	0.986283		0.249431	0.986266		0.249431	0.986283		0.151907	0.79748
0.251252	0.98495		0.251252	0.984942		0.251252	0.98495		0.152211	0.796969
0.253072	0.983929		0.253072	0.983888		0.253072	0.983929		0.152551	0.797129
0.254893	0.982701		0.254893	0.982643		0.254893	0.982701		0.152942	0.796893
0.256714	0.981595		0.256714	0.981534		0.256714	0.981595		0.153278	0.796988
0.258534	0.979261		0.258534	0.979299		0.258534	0.979261		0.153624	0.796514
0.260355	0.976608		0.260355	0.976579		0.260355	0.976608		0.153981	0.796857
0.262176	0.975953		0.262176	0.97599		0.262176	0.975953		0.154283	0.797175
0.263996	0.974794		0.263996	0.974795		0.263996	0.974794		0.154646	0.796989
0.265817	0.974103		0.265817	0.9741		0.265817	0.974103		0.15504	0.798102
0.267638	0.97292		0.267638	0.972944		0.267638	0.97292		0.155425	0.799164
0.269458	0.970366		0.269458	0.970163		0.269458	0.970366		0.155738	0.800436
0.271279	0.969656		0.271279	0.969432		0.271279	0.969656		0.156089	0.801281
0.2731	0.970805		0.2731	0.970677		0.2731	0.970805		0.156416	0.802329
0.27492	0.970622		0.27492	0.970421		0.27492	0.970622		0.156796	0.803083
0.276741	0.966382		0.276741	0.966084		0.276741	0.966382		0.157175	0.803628
0.278562	0.963758		0.278562	0.963285		0.278562	0.963758		0.157545	0.804753
0.280382	0.963266		0.280382	0.962702		0.280382	0.963266		0.15786	0.806014
0.282203	0.957841		0.282203	0.95751		0.282203	0.957841		0.158206	0.806335
0.284024	0.953602		0.284024	0.953394		0.284024	0.953602		0.158545	0.80649
0.285844	0.951518		0.285844	0.950684		0.285844	0.951518		0.158936	0.807106
0.287665	0.949438		0.287665	0.948265		0.287665	0.949438		0.159359	0.807187
0.289486	0.942709		0.289486	0.941594		0.289486	0.942709		0.15975	0.807263
0.291306	0.940088		0.291306	0.93798		0.291306	0.940088		0.160101	0.80745
0.293127	0.936653		0.293127	0.933527		0.293127	0.936653		0.160337	0.808243
0.294948	0.929229		0.294948	0.9245		0.294948	0.929229		0.160613	0.807924
0.296768	0.925127		0.296768	0.917261		0.296768	0.925127		0.160866	0.80765
0.298589	0.92783		0.298589	0.909066		0.298589	0.92783		0.161186	0.807885
0.30041	0.921977		0.30041	0.871248		0.30041	0.921977		0.161486	0.808228
0.30223	0.908268		0.30223	0.713113		0.30223	0.908268		0.16177	0.809839
0.304051	0.89732		0.304051	0.337374		0.304051	0.89732		0.162038	0.809438
0.305872	0.893884		0.305872	0.177152		0.305872	0.871038		0.162307	0.809915
0.307692	0.885049		0.307692	0.098101		0.307692	0.872545		0.162714	0.809916
0.309513	0.87712		0.309513	0.060723		0.309513	0.869176		0.163085	0.810596
0.311334	0.869975		0.311334	0.058018		0.311334	0.861966		0.163393	0.811064
0.313154	0.86146		0.313154	0.052034		0.313154	0.853856		0.163723	0.811063
0.314975	0.851204		0.314975	0.04995		0.314975	0.84338		0.164039	0.810565
0.316796	0.831722		0.316796	0.047813		0.316796	0.823272		0.164332	0.811122
0.318616	0.827632		0.318616	0.040929		0.318616	0.820276		0.164613	0.811612
0.320437	0.825651		0.320437	0.036896		0.320437	0.818971		0.164955	0.811317
0.322258	0.818414		0.322258	0.035076		0.322258	0.811813		0.165264	0.811554
0.324078	0.792459		0.324078	0.032718		0.324078	0.785439		0.165573	0.812392
0.325899	0.775606		0.325899	0.031267		0.325899	0.768363		0.165874	0.813581
0.32772	0.761872		0.32772	0.031531		0.32772	0.754119		0.166173	0.814158
0.32954	0.742415		0.32954	0.028596		0.32954	0.734832		0.166518	0.814497
0.331361	0.723735		0.331361	0.024385		0.331361	0.716829		0.166867	0.815067
0.333182	0.705739		0.333182	0.025789		0.333182	0.697949		0.167186	0.815544
0.335002	0.691949		0.335002	0.023577		0.335002	0.684511		0.167468	0.816022
0.336823	0.679072		0.336823	0.022331		0.336823	0.671742		0.167761	0.816513
0.338644	0.652795		0.338644	0.020565		0.338644	0.645505		0.168031	0.818021
0.340464	0.635562		0.340464	0.023314		0.340464	0.626862		0.168379	0.818955
0.342285	0.609454		0.342285	0.01936		0.342285	0.601744		0.168695	0.819345
0.344106	0.588533		0.344106	0.017741		0.344106	0.581101		0.168986	0.820269
0.345926	0.561166		0.345926	0.019461		0.345926	0.552457		0.169282	0.820902
0.347747	0.536818		0.347747	0.020303		0.347747	0.527219		0.169558	0.821112
0.349568	0.523262		0.349568	0.019069		0.349568	0.513994		0.169875	0.822311
0.351388	0.495991		0.351388	0.015118		0.351388	0.488255		0.170212	0.821825
0.353209	0.459807		0.353209	0.015039		0.353209	0.451559		0.170473	0.822272
0.35503	0.426662		0.35503	0.013836		0.35503	0.418618		0.170732	0.822689
0.35685	0.417565		0.35685	0.015527		0.35685	0.408379		0.170972	0.823097
0.358671	0.379497		0.358671	0.014395		0.358671	0.370434		0.171259	0.823865
0.360492	0.382623		0.360492	0.012239		0.360492	0.374974		0.171491	0.824945
0.362312	0.347015		0.362312	0.010871		0.362312	0.339839		0.171832	0.825167
0.364133	0.32816		0.364133	0.011754		0.364133	0.320169		0.172186	0.826171
0.365954	0.311221		0.365954	0.011479		0.365954	0.303223		0.172514	0.827233
0.367774	0.306848		0.367774	0.008304		0.367774	0.301043		0.172771	0.827676
0.369595	0.270762		0.369595	0.010933		0.369595	0.262701		0.173009	0.827956
0.371416	0.26143		0.371416	0.010805		0.371416	0.253362		0.17323	0.82799
0.373236	0.238593		0.373236	0.010931		0.373236	0.230178		0.173556	0.82951
0.375057	0.239824		0.375057	0.008585		0.375057	0.233241		0.173827	0.830807
0.376878	0.206591		0.376878	0.007872		0.376878	0.200296		0.174076	0.831838
0.378698	0.175055		0.378698	0.009267		0.378698	0.167338		0.174338	0.832986
0.380519	0.148114		0.380519	0.011965		0.380519	0.137797		0.174688	0.833196
0.38234	0.133433		0.38234	0.006159		0.38234	0.128063		0.174943	0.834398
0.38416	0.143188		0.38416	0.007988		0.38416	0.136289		0.175213	0.835804
0.385981	0.120687		0.385981	0.006047		0.385981	0.115337		0.175472	0.836602
0.387802	0.110701		0.387802	0.005943		0.387802	0.105385		0.175718	0.83786
0.389622	0.114188		0.389622	0.007124		0.389622	0.107832		0.175972	0.839075
0.391443	0.123454		0.391443	0.0061		0.391443	0.118074		0.176271	0.8404
0.393264	0.102179		0.393264	0.007487		0.393264	0.095406		0.176554	0.841573
0.395084	0.101005		0.395084	0.007977		0.395084	0.093776		0.176801	0.842444
0.396905	0.102345		0.396905	0.006165		0.396905	0.096776		0.177092	0.843931
0.398726	0.082379		0.398726	0.00431		0.398726	0.078407		0.177379	0.845159
0.400546	0.094787		0.400546	0.004172		0.400546	0.090995		0.177646	0.846511
0.402367	0.084675		0.402367	0.002201		0.402367	0.082656		0.177936	0.847715
0.404188	0.076133		0.404188	-0.00050762		0.404188	0.076602		0.178179	0.848578
0.406008	0.055434		0.406008	0.001897		0.406008	0.053639		0.17845	0.848915
0.407829	0.04622		0.407829	0.002334		0.407829	0.043989		0.178702	0.849608
0.40965	0.040398		0.40965	0.004006		0.40965	0.036539		0.178984	0.850863
0.41147	0.02114		0.41147	0.002416		0.41147	0.01877		0.17923	0.85246
0.413291	0.013287		0.413291	-0.000101138		0.413291	0.013387		0.179502	0.85306
0.415112	0.023715		0.415112	0.002727		0.415112	0.021046		0.17984	0.853894
0.416932	0.016976		0.416932	0.003157		0.416932	0.013863		0.180156	0.854103
0.418753	0.022793		0.418753	0.004976		0.418753	0.017907		0.180432	0.855383
0.420573	0.014768		0.420573	0.003283		0.420573	0.011522		0.180661	0.856513
0.422394	0.013285		0.422394	0.00224		0.422394	0.01107		0.180888	0.857662
0.424215	0.009019		0.424215	0.001587		0.424215	0.007444		0.181156	0.85847
0.426035	0.010677		0.426035	0.002588		0.426035	0.00811		0.181384	0.858811
0.427856	0.015112		0.427856	0.003048		0.427856	0.012101		0.181649	0.859922
0.429677	0.009512		0.429677	0.002389		0.429677	0.00714		0.181872	0.861284
0.431497	0.008536		0.431497	0.003994		0.431497	0.00456		0.182102	0.861149
0.433318	0.012705		0.433318	0.001677		0.433318	0.011046		0.182348	0.861633
0.435139	0.022831		0.435139	0.002241		0.435139	0.020636		0.182612	0.862656
0.436959	0.004229		0.436959	0.004353		0.436959	-0.000124826		0.182875	0.864037
0.43878	0.013583		0.43878	0.003971		0.43878	0.009651		0.183138	0.865471
0.440601	0.006978		0.440601	0.005949		0.440601	0.001036		0.183356	0.866622
0.442421	-0.01338		0.442421	0.007496		0.442421	-0.02104		0.183643	0.867279
0.444242	-0.00759		0.444242	0.00275		0.444242	-0.01037		0.183907	0.86807
0.446063	-0.00458		0.446063	0.003346		0.446063	-0.00795		0.18414	0.868983
0.447883	-0.000456174		0.447883	0.002958		0.447883	-0.00342		0.184376	0.870218
0.449704	0.005626		0.449704	0.004403		0.449704	0.001228		0.184622	0.871001
0.451525	0.009503		0.451525	0.000620965		0.451525	0.008887		0.184835	0.871844
0.453345	-0.00818		0.453345	0.002367		0.453345	-0.01057		0.185064	0.872284
0.455166	0.002485		0.455166	0.00194		0.455166	0.000546211		0.185292	0.872467
0.456987	-0.00203		0.456987	0.002001		0.456987	-0.00404		0.185535	0.872492
0.458807	-0.01583		0.458807	0.004961		0.458807	-0.02089		0.185834	0.872757
0.460628	0.00149		0.460628	0.002565		0.460628	-0.00108		0.186067	0.873901
0.462449	-0.00251		0.462449	0.003099		0.462449	-0.00563		0.186304	0.873567
0.464269	-0.0064		0.464269	0.004059		0.464269	-0.01051		0.186546	0.873845
0.46609	-0.0261		0.46609	0.004004		0.46609	-0.03022		0.186823	0.874486
0.467911	-0.00844		0.467911	0.00187		0.467911	-0.01033		0.187088	0.875062
0.469731	-0.00689		0.469731	0.002618		0.469731	-0.00953		0.187306	0.874717
0.471552	-0.00449		0.471552	-0.000970146		0.471552	-0.00351		0.187593	0.875047
0.473373	-0.00585		0.473373	-0.00118		0.473373	-0.00466		0.187872	0.875275
0.475193	-0.00164		0.475193	0.00084174		0.475193	-0.00249		0.188127	0.876147
0.477014	0.002594		0.477014	-0.000719326		0.477014	0.003311		0.188338	0.876159
0.478835	0.006161		0.478835	0.000528159		0.478835	0.005636		0.188509	0.877071
0.480655	0.021138		0.480655	0.001388		0.480655	0.019778		0.188705	0.877672
0.482476	0.014879		0.482476	0.004202		0.482476	0.010722		0.189001	0.878396
0.484297	0.023542		0.484297	0.001703		0.484297	0.021876		0.189209	0.878626
0.486117	0.020713		0.486117	0.00424		0.486117	0.016543		0.189469	0.87875
0.487938	0.017968		0.487938	0.00325		0.487938	0.014767		0.189718	0.879701
0.489759	-0.00127		0.489759	0.002512		0.489759	-0.0038		0.189955	0.880172
0.491579	0.007889		0.491579	0.003591		0.491579	0.004314		0.190164	0.881083
0.4934	0.008443		0.4934	0.001577		0.4934	0.006878		0.19036	0.881723
0.495221	0.012256		0.495221	0.003163		0.495221	0.009122		0.190618	0.88189
0.497041	0.001032		0.497041	0.005383		0.497041	-0.00437		0.190869	0.88215
0.498862	0.000172341		0.498862	0.004217		0.498862	-0.00406		0.191062	0.88272
0.500683	0.004081		0.500683	0.002699		0.500683	0.001385		0.191279	0.883148
0.502503	0.006487		0.502503	0.003538		0.502503	0.002959		0.191511	0.883585
0.504324	0.010013		0.504324	0.003059		0.504324	0.006976		0.191692	0.885139
0.506145	-0.00245		0.506145	0.003829		0.506145	-0.00631		0.191974	0.885985
0.507965	0.008191		0.507965	0.004633		0.507965	0.003575		0.192213	0.886565
0.509786	0.014642		0.509786	0.004779		0.509786	0.009911		0.192482	0.886652
0.511607	8.18672e-05		0.511607	0.002915		0.511607	-0.00284		0.192718	0.887118
0.513427	-0.0053		0.513427	0.004846		0.513427	-0.0102		0.192959	0.887589
0.515248	-0.00796		0.515248	0.003744		0.515248	-0.01175		0.193232	0.887934
0.517069	0.005938		0.517069	0.003137		0.517069	0.00281		0.193422	0.888746
0.518889	0.000557032		0.518889	0.002235		0.518889	-0.00168		0.193622	0.888564
0.52071	0.000122881		0.52071	0.003842		0.52071	-0.00373		0.193814	0.889546
0.522531	-0.000209867		0.522531	0.001502		0.522531	-0.00171		0.194069	0.8899
0.524351	0.014773		0.524351	0.003262		0.524351	0.011549		0.194284	0.890459
0.526172	0.016749		0.526172	0.003603		0.526172	0.013194		0.194545	0.891118
0.527993	0.009733		0.527993	0.003683		0.527993	0.006072		0.194811	0.891507
0.529813	0.003808		0.529813	0.004788		0.529813	-0.000984179		0.195038	0.891977
0.531634	-0.00454		0.531634	0.004199		0.531634	-0.00877		0.195233	0.892499
0.533455	0.002766		0.533455	0.002436		0.533455	0.000330498		0.195409	0.892767
0.535275	-0.00369		0.535275	0.002594		0.535275	-0.0063		0.195687	0.893054
0.537096	-0.00426		0.537096	0.002218		0.537096	-0.00649		0.195914	0.893936
0.538917	-0.00915		0.538917	0.000110427		0.538917	-0.00926		0.19612	0.894392
0.540737	-0.02136		0.540737	-5.93803e-05		0.540737	-0.0213		0.196318	0.894796
0.542558	-0.01955		0.542558	0.001226		0.542558	-0.0208		0.196517	0.895038
0.544379	-0.02055		0.544379	0.00065091		0.544379	-0.02121		0.196719	0.895059
0.546199	-0.00882		0.546199	0.004367		0.546199	-0.01324		0.196941	0.895782
0.54802	-0.00767		0.54802	0.003684		0.54802	-0.0114		0.197153	0.896194
0.549841	-0.00219		0.549841	0.001715		0.549841	-0.00391		0.197349	0.896265
0.551661	0.000560384		0.551661	0.001476		0.551661	-0.000916648		0.197578	0.896748
0.553482	0.008977		0.553482	0.000468061		0.553482	0.008513		0.197767	0.897178
0.555303	0.013283		0.555303	0.000951379		0.555303	0.012343		0.198013	0.89811
0.557123	0.016776		0.557123	0.002602		0.557123	0.014211		0.198222	0.898568
0.558944	0.015463		0.558944	0.001847		0.558944	0.01364		0.198438	0.898513
0.560765	0.014624		0.560765	0.004217		0.560765	0.010451		0.198632	0.899217
0.562585	0.013198		0.562585	0.001362		0.562585	0.011852		0.198828	0.89903
0.564406	0.009309		0.564406	0.001491		0.564406	0.00783		0.199078	0.899671
0.566227	0.006698		0.566227	0.001991		0.566227	0.004716		0.199297	0.900513
0.568047	0.020717		0.568047	0.000970534		0.568047	0.019766		0.199491	0.90039
0.569868	0.010837		0.569868	0.001162		0.569868	0.009686		0.199659	0.900566
0.571689	0.019406		0.571689	0.001894		0.571689	0.017545		0.199876	0.900474
0.573509	0.010268		0.573509	0.001808		0.573509	0.008475		0.200087	0.900747
0.57533	-0.00125		0.57533	0.001534		0.57533	-0.00279		0.200312	0.90074
0.577151	0.004975		0.577151	0.000277537		0.577151	0.004699		0.200558	0.901197
0.578971	0.010867		0.578971	0.002618		0.578971	0.00827		0.200773	0.901689
0.580792	0.013066		0.580792	0.003553		0.580792	0.009547		0.200963	0.901573
0.582613	0.004146		0.582613	0.004336		0.582613	-0.000191347		0.201156	0.901898
0.584433	0.002413		0.584433	0.002793		0.584433	-0.000380869		0.201386	0.902025
0.586254	-0.00824		0.586254	0.003928		0.586254	-0.01221		0.201623	0.901917
0.588075	0.009259		0.588075	0.002482		0.588075	0.006794		0.201816	0.901374
0.589895	0.00895		0.589895	0.000805449		0.589895	0.008151		0.20205	0.901722
0.591716	0.005808		0.591716	0.002488		0.591716	0.003328		0.20226	0.90185
									0.202459	0.902163
									0.202657	0.902378
									0.202862	0.902724
									0.203032	0.901927
									0.203217	0.902192
									0.203487	0.901999
									0.203737	0.902053
									0.203975	0.902178
									0.20416	0.90172
									0.204356	0.901995
									0.204531	0.901651
									0.204753	0.901527
									0.205026	0.901643
									0.205192	0.901454
									0.20536	0.901225
									0.205562	0.900843
									0.205756	0.90035
									0.205898	0.899906
									0.206079	0.900001
									0.206306	0.899608
									0.206496	0.899464
									0.206692	0.899061
									0.206879	0.899152
									0.207073	0.898802
									0.207252	0.898739
									0.207443	0.899292
									0.207604	0.899553
									0.207835	0.899472
									0.208058	0.898942
									0.208264	0.898815
									0.208483	0.899052
									0.208692	0.898945
									0.208898	0.898777
									0.209117	0.899085
									0.209306	0.899038
									0.209476	0.899482
									0.209657	0.899447
									0.209796	0.899646
									0.209976	0.899678
									0.210183	0.899763
									0.21035	0.899793
									0.210517	0.899885
									0.210732	0.900303
									0.210894	0.900323
									0.21108	0.900285
									0.211312	0.900699
									0.211516	0.9006
									0.211648	0.901296
									0.211824	0.901071
									0.212022	0.90077
									0.212247	0.901132
									0.212443	0.901409
									0.212628	0.901188
									0.212838	0.900969
									0.213009	0.901196
									0.213165	0.901743
									0.213392	0.901801
									0.213592	0.902274
									0.213771	0.902397
									0.21397	0.90259
									0.214153	0.903234
									0.214327	0.903199
									0.214502	0.903088
									0.214725	0.90272
									0.214931	0.902742
									0.215118	0.903049
									0.215288	0.90314
									0.215459	0.903298
									0.21563	0.903125
									0.215806	0.903414
									0.21601	0.903738
									0.216257	0.903715
									0.216418	0.903908
									0.216594	0.90382
									0.21677	0.903834
									0.216965	0.903621
									0.217157	0.903551
									0.217319	0.903457
									0.217458	0.903394
									0.217615	0.903902
									0.217777	0.903855
									0.21796	0.903731
									0.218153	0.903701
									0.218345	0.904085
									0.21851	0.904031
									0.218684	0.903869
									0.218893	0.903721
									0.219046	0.903495
									0.2192	0.903824
									0.219344	0.90401
									0.219522	0.904026
									0.219686	0.903967
									0.219834	0.903675
									0.219989	0.903594
									0.220093	0.903637
									0.220296	0.903312
									0.220527	0.903226
									0.220704	0.902857
									0.220876	0.902674
									0.221077	0.903012
									0.221261	0.903086
									0.221428	0.90303
									0.221576	0.902434
									0.221717	0.902027
									0.221901	0.902313
									0.222093	0.902331
									0.222246	0.902336
									0.222395	0.902303
									0.222619	0.902332
									0.222802	0.902221
									0.223005	0.901889
									0.223197	0.901425
									0.223354	0.901513
									0.223512	0.901591
									0.22365	0.902002
									0.223814	0.90212
									0.224002	0.902122
									0.224196	0.902379
									0.22439	0.90265
									0.224582	0.90253
									0.22475	0.902526
									0.224875	0.902339
									0.225088	0.902631
									0.225265	0.90272
									0.22543	0.903076
									0.225605	0.903157
									0.225777	0.903051
									0.225914	0.902493
									0.226056	0.90249
									0.2262	0.902481
									0.226376	0.902946
									0.226532	0.903324
									0.226659	0.903288
									0.226818	0.903377
									0.226971	0.903717
									0.227112	0.9034
									0.227279	0.902935
									0.227465	0.902529
									0.227687	0.90202
									0.227871	0.901708
									0.228024	0.901652
									0.228197	0.901631
									0.228355	0.901226
									0.228502	0.900622
									0.228645	0.900471
									0.22884	0.900058
									0.228991	0.899702
									0.229154	0.899363
									0.229297	0.898645
									0.229443	0.89872
									0.229631	0.898722
									0.229774	0.898325
									0.229944	0.898186
									0.230069	0.897815
									0.230195	0.897261
									0.230353	0.896969
									0.230483	0.896969
									0.230656	0.896797
									0.230806	0.896321
									0.230977	0.896159
									0.231134	0.895806
									0.231282	0.895119
									0.231451	0.894987
									0.231622	0.894575
									0.231828	0.894449
									0.232027	0.894248
									0.232199	0.893722
									0.232323	0.893423
									0.232471	0.893421
									0.232619	0.893341
									0.232815	0.893074
									0.232974	0.892278
									0.233086	0.892232
									0.233224	0.892163
									0.233406	0.892487
									0.233574	0.892269
									0.233728	0.892242
									0.233862	0.891817
									0.233989	0.891465
									0.234105	0.891324
									0.234259	0.890685
									0.234432	0.890106
									0.234597	0.889777
									0.234745	0.889788
									0.23491	0.888977
									0.235057	0.889058
									0.235234	0.888921
									0.235396	0.888637
									0.235563	0.888446
									0.235687	0.888508
									0.235843	0.888036
									0.235974	0.888042
									0.236104	0.887557
									0.236251	0.88759
									0.236403	0.887478
									0.236609	0.887327
									0.236774	0.887191
									0.236923	0.886952
									0.237023	0.887264
									0.237161	0.887323
									0.237338	0.88711
									0.237543	0.886796
									0.237715	0.886518
									0.237831	0.886621
									0.238006	0.886785
									0.238163	0.886573
									0.238326	0.886396
									0.238493	0.886713
									0.23865	0.88656
									0.238787	0.886571
									0.238931	0.886505
									0.239082	0.886176
									0.239185	0.886159
									0.239324	0.885685
									0.239463	0.885597
									0.239651	0.885301
									0.239779	0.885005
									0.239914	0.885181
									0.240025	0.884991
									0.240136	0.884505
									0.240268	0.884267
									0.240422	0.884334
									0.240557	0.884312
									0.240705	0.88398
									0.240896	0.883939
									0.241047	0.883625
									0.241175	0.883781
									0.241338	0.883576
									0.241482	0.883522
									0.241626	0.883375
									0.241764	0.883432
									0.241908	0.882965
									0.242069	0.882139
									0.242245	0.881683
									0.242387	0.881852
									0.242491	0.880762
									0.242624	0.88094
									0.242768	0.88068
									0.242914	0.881187
									0.243039	0.881373
									0.243213	0.881032
									0.243376	0.88053
									0.243514	0.880739
									0.243631	0.880648
									0.243802	0.880637
									0.243922	0.880397
									0.244049	0.880671
									0.244178	0.880967
									0.244314	0.881277
									0.244461	0.881006
									0.244619	0.881072
									0.244733	0.880948
									0.244892	0.881274
									0.245036	0.881179
									0.245204	0.88132
									0.245344	0.881451
									0.245478	0.881687
									0.245632	0.881034
									0.245776	0.88086
									0.245942	0.880667
									0.246094	0.880941
									0.246241	0.880706
									0.246365	0.880932
									0.246494	0.881
									0.246642	0.881498
									0.246749	0.881365
									0.246876	0.881406
									0.247018	0.881276
									0.247146	0.881459
									0.247295	0.881085
									0.247445	0.880946
									0.247585	0.881088
									0.247693	0.881081
									0.247797	0.881071
									0.247946	0.880962
									0.248098	0.880244
									0.248256	0.88022
									0.248407	0.879575
									0.248523	0.879453
									0.248647	0.879236
									0.24876	0.878852
									0.248887	0.878543
									0.249036	0.878602
									0.249164	0.879067
									0.249311	0.878328
									0.249464	0.877992
									0.249603	0.877695
									0.249788	0.877702
									0.249957	0.877672
									0.250126	0.87767
									0.250257	0.87727
									0.250374	0.877264
									0.250496	0.877284
									0.250593	0.877503
									0.250708	0.877507
									0.250841	0.876894
									0.250954	0.876697
									0.251075	0.876417
									0.251235	0.875905
									0.251384	0.87533
									0.251519	0.874825
									0.251638	0.874476
									0.251783	0.873997
									0.251942	0.873414
									0.252049	0.873072
									0.252156	0.872771
									0.252305	0.872447
									0.252494	0.872321
									0.252599	0.871987
									0.252714	0.871004
									0.252848	0.870944
									0.25299	0.870453
									0.253149	0.870332
									0.253282	0.870398
									0.253432	0.870459
									0.253578	0.870103
									0.253687	0.869375
									0.253795	0.868742
									0.253935	0.868285
									0.254071	0.867985
									0.254204	0.867641
									0.254314	0.867572
									0.254468	0.866915
									0.254619	0.866391
									0.254703	0.866291
									0.254818	0.865924
									0.254933	0.865679
									0.255059	0.865783
									0.255211	0.865343
									0.255311	0.864803
									0.255402	0.864808
									0.255537	0.865176
									0.255682	0.864792
									0.255812	0.864712
									0.255917	0.864443
									0.256035	0.86366
									0.256164	0.864155
									0.256299	0.863537
									0.256441	0.863372
									0.25657	0.863251
									0.256686	0.863549
									0.256826	0.863612
									0.256968	0.864061
									0.257072	0.863944
									0.257193	0.864397
									0.257328	0.864594
									0.257453	0.864318
									0.257604	0.86421
									0.257745	0.863574
									0.257879	0.863145
									0.257995	0.863135
									0.258103	0.862846
									0.258244	0.86288
									0.258401	0.862687
									0.25854	0.862421
									0.25869	0.861615
									0.258829	0.861629
									0.258931	0.860626
									0.259019	0.860578
									0.259135	0.860458
									0.259273	0.860723
									0.25941	0.86059
									0.259509	0.861142
									0.25966	0.860921
									0.259784	0.860449
									0.25994	0.860283
									0.260048	0.860516
									0.260157	0.860609
									0.260317	0.860244
									0.260443	0.859776
									0.260597	0.859594
									0.260727	0.859147
									0.260846	0.858698
									0.260957	0.858714
									0.261075	0.858182
									0.261217	0.858031
									0.261342	0.858042
									0.261462	0.857933
									0.261589	0.857981
									0.261691	0.857421
									0.261809	0.858005
									0.261949	0.857873
									0.262061	0.858335
									0.262205	0.858453
									0.262333	0.857876
									0.262457	0.858582
									0.262575	0.859045
									0.262678	0.859436
									0.2628	0.859832
									0.262928	0.859069
									0.263049	0.858627
									0.263202	0.858265
									0.263322	0.85797
									0.263414	0.857975
									0.263524	0.857292
									0.263626	0.856641
									0.263752	0.856445
									0.263896	0.856545
									0.264002	0.856116
									0.264115	0.856614
									0.264218	0.856424
									0.264336	0.856264
									0.264432	0.856307
									0.264586	0.856584
									0.264708	0.857179
									0.264825	0.857154
									0.264917	0.857188
									0.265031	0.857527
									0.265162	0.857565
									0.265276	0.857494
									0.265403	0.858024
									0.265533	0.857048
									0.265628	0.857142
									0.26573	0.857292
									0.265853	0.856534
									0.265958	0.856794
									0.266081	0.856995
									0.266225	0.856694
									0.266323	0.857395
									0.266494	0.857071
									0.266611	0.856796
									0.266748	0.856738
									0.266859	0.857027
									0.266976	0.857163
									0.267087	0.857225
									0.267204	0.857276
									0.267314	0.857404
									0.267443	0.85755
									0.26757	0.857555
									0.267694	0.858175
									0.267798	0.858811
									0.267909	0.859082
									0.268054	0.858828
									0.268185	0.859324
									0.268313	0.85913
									0.268424	0.859884
									0.268543	0.860523
									0.268629	0.860549
									0.26877	0.861109
									0.268875	0.861835
									0.26897	0.862019
									0.269073	0.861516
									0.269219	0.861589
									0.26938	0.861552
									0.269482	0.860915
									0.269561	0.860625
									0.269645	0.860297
									0.269754	0.860574
									0.269867	0.860447
									0.269978	0.860507
									0.270091	0.860357
									0.270222	0.860468
									0.270358	0.860597
									0.270486	0.860836
									0.27061	0.859699
									0.270705	0.859883
									0.270811	0.860167
									0.270912	0.860051
									0.271053	0.860616
									0.27119	0.861346
									0.271334	0.861638
									0.271426	0.861657
									0.271557	0.861973
									0.271688	0.862166
									0.271797	0.862345
									0.271911	0.863141
									0.272031	0.862834
									0.272154	0.862233
									0.272262	0.862319
									0.272347	0.86289
									0.272474	0.863749
									0.272601	0.863682
									0.272731	0.863945
									0.272819	0.863728
									0.272954	0.863145
									0.273058	0.864132
									0.273194	0.864242
									0.27331	0.863651
									0.2734	0.863778
									0.273511	0.863636
									0.273613	0.863857
									0.273722	0.863354
									0.273857	0.86342
									0.273956	0.863294
									0.274071	0.862616
									0.274213	0.862649
									0.274336	0.861681
									0.274489	0.861018
									0.274585	0.860409
									0.274659	0.859757
									0.274742	0.860117
									0.274843	0.859968
									0.274943	0.860103
									0.275039	0.86051
									0.275155	0.86023
									0.275259	0.860088
									0.275351	0.860237
									0.275461	0.860774
									0.275569	0.86032
									0.275678	0.860258
									0.275813	0.860028
									0.275928	0.861045
									0.276044	0.860761
									0.27614	0.861205
									0.276223	0.860991
									0.276344	0.860259
									0.276429	0.860437
									0.276542	0.86049
									0.276665	0.860277
									0.276759	0.859976
									0.276895	0.859455
									0.277045	0.860601
									0.277167	0.860482
									0.277251	0.860073
									0.277356	0.859521
									0.277451	0.859515
									0.277569	0.858989
									0.277693	0.858591
									0.277826	0.859191
									0.277952	0.859039
									0.278068	0.859056
									0.278152	0.858925
									0.27825	0.859652
									0.278374	0.859421
									0.278462	0.859843
									0.278573	0.859435
									0.278679	0.859993
									0.278769	0.860132
									0.278892	0.860723
									0.278965	0.860833
									0.27906	0.861199
									0.279149	0.861161
									0.279234	0.860559
									0.279318	0.860382
									0.279466	0.860078
									0.279608	0.860819
									0.279713	0.860994
									0.27983	0.861264
									0.279915	0.860824
									0.280002	0.860664
									0.280127	0.860447
									0.280224	0.860187
									0.280388	0.859922
									0.280507	0.859491
									0.280634	0.859045
									0.280742	0.858981
									0.280864	0.858761
									0.280968	0.858736
									0.281076	0.858705
									0.281198	0.858241
									0.28133	0.85768
									0.281436	0.857997
									0.281525	0.857856
									0.281668	0.856981
									0.281787	0.856994
									0.281889	0.857722
									0.281986	0.857505
									0.282073	0.857427
									0.282214	0.857595
									0.282306	0.858001
									0.282391	0.857486
									0.282481	0.857885
									0.282597	0.858114
									0.282694	0.857699
									0.282801	0.857664
									0.282915	0.857236
									0.283013	0.856634
									0.283123	0.856381
									0.283219	0.856893
									0.28331	0.856118
									0.283421	0.855599
									0.283534	0.85441
									0.28363	0.854296
									0.283754	0.854979
									0.283869	0.855142
									0.283961	0.855846
									0.284093	0.854706
									0.284187	0.854168
									0.28428	0.854491
									0.284378	0.854053
									0.284477	0.853927
									0.284546	0.853518
									0.284643	0.853545
									0.28475	0.853626
									0.284851	0.853405
									0.284939	0.853959
									0.28503	0.853276
									0.285131	0.853117
									0.285262	0.853784
									0.285359	0.853376
									0.285461	0.853077
									0.285571	0.853941
									0.28567	0.854145
									0.285754	0.853785
									0.28587	0.853952
									0.285989	0.853357
									0.286084	0.853533
									0.286185	0.853343
									0.286309	0.852749
									0.286457	0.852423
									0.286557	0.852269
									0.286628	0.851586
									0.286735	0.850436
									0.286876	0.850822
									0.286995	0.850594
									0.287089	0.850655
									0.28717	0.85132
									0.287245	0.851554
									0.287318	0.851551
									0.287399	0.851287
									0.287494	0.851243
									0.287605	0.851579
									0.287711	0.850843
									0.287823	0.850844
									0.287931	0.850784
									0.288027	0.851754
									0.288111	0.8524
									0.288223	0.852111
									0.288341	0.852293
									0.288454	0.851728
									0.288559	0.851604
									0.288655	0.851432
									0.288749	0.851282
									0.288874	0.850573
									0.288995	0.850287
									0.289082	0.850138
									0.289196	0.850633
									0.289277	0.8507
									0.28936	0.850341
									0.289456	0.850502
									0.289561	0.849806
									0.28966	0.849041
									0.289761	0.849315
									0.289865	0.849096
									0.289968	0.849003
									0.290081	0.849366
									0.290184	0.849168
									0.290283	0.848365
									0.290372	0.848144
									0.290475	0.848147
									0.2906	0.848258
									0.290727	0.847789
									0.290844	0.847143
									0.290951	0.84733
									0.29104	0.847484
									0.291115	0.847445
									0.29119	0.848306
									0.291281	0.848722
									0.291397	0.848201
									0.291513	0.847834
									0.291623	0.847919
									0.291729	0.848778
									0.291817	0.848101
									0.291927	0.84865
									0.292006	0.849994
									0.292075	0.85001
									0.29216	0.850248
									0.292262	0.850478
									0.292362	0.850306
									0.292476	0.850755
									0.292555	0.851047
									0.29266	0.851466
									0.29275	0.851185
									0.292851	0.85126
									0.292938	0.851319
									0.293034	0.850834
									0.293125	0.851486
									0.293234	0.850986
									0.293322	0.851928
									0.293417	0.85153
									0.293497	0.851925
									0.293605	0.851891
									0.293716	0.852359
									0.293801	0.852554
									0.29392	0.851487
									0.294034	0.851118
									0.294144	0.850542
									0.294236	0.850308
									0.294348	0.849809
									0.294427	0.849788
									0.294533	0.84907
									0.294647	0.848859
									0.294724	0.849764
									0.29481	0.849907
									0.294903	0.849337
									0.295044	0.849108
									0.295158	0.848043
									0.295263	0.847536
									0.295363	0.846717
									0.295456	0.845942
									0.295567	0.845786
									0.29569	0.845488
									0.295776	0.843396
									0.295841	0.843121
									0.295942	0.843467
									0.296052	0.841991
									0.296138	0.841687
									0.296229	0.840975
									0.296326	0.840068
									0.296393	0.839836
									0.296505	0.839539
									0.296635	0.839167
									0.29671	0.83938
									0.296793	0.839299
									0.296899	0.839999
									0.296972	0.839067
									0.297054	0.839093
									0.297133	0.838766
									0.297232	0.838425
									0.297316	0.837785
									0.297407	0.838108
									0.297523	0.838844
									0.297621	0.838156
									0.29772	0.836287
									0.297804	0.836325
									0.297896	0.836518
									0.297991	0.835665
									0.298063	0.834748
									0.29815	0.834656
									0.298242	0.833769
									0.298378	0.833568
									0.298514	0.83283
									0.298645	0.832577
									0.298729	0.832127
									0.298817	0.83192
									0.298932	0.831464
									0.29902	0.831304
									0.299117	0.831511
									0.299192	0.830694
									0.29926	0.830375
									0.299335	0.829382
									0.299428	0.829978
									0.29952	0.829333
									0.299599	0.828263
									0.299699	0.828645
									0.29977	0.828522
									0.299859	0.829115
									0.299953	0.829433
									0.300062	0.829204
									0.300143	0.82887
									0.300226	0.828448
									0.300339	0.82835
									0.300451	0.829106
									0.300549	0.829526
									0.300633	0.829815
									0.300726	0.830688
									0.300827	0.831343
									0.300901	0.830451
									0.300989	0.829932
									0.301085	0.830324
									0.301188	0.830095
									0.301293	0.830173
									0.301377	0.829899
									0.301469	0.830312
									0.301566	0.830479
									0.301662	0.830146
									0.301765	0.829729
									0.30185	0.829585
									0.301953	0.829128
									0.302052	0.82931
									0.302138	0.828925
									0.302223	0.828262
									0.302312	0.82838
									0.302388	0.828665
									0.302463	0.828142
									0.302547	0.827857
									0.302645	0.827925
									0.302758	0.826956
									0.302857	0.826886
									0.302965	0.826669
									0.303076	0.825934
									0.303166	0.825986
									0.303251	0.82548
									0.303349	0.825022
									0.303436	0.823522
									0.30353	0.823722
									0.303629	0.823298
									0.303733	0.823006
									0.303855	0.822505
									0.303933	0.822681
									0.304009	0.822041
									0.304092	0.82199
									0.304163	0.822184
									0.304267	0.821653
									0.304364	0.820663
									0.304466	0.819824
									0.304561	0.819158
									0.304659	0.818733
									0.30473	0.818644
									0.304791	0.818669
									0.304872	0.817964
									0.304978	0.817769
									0.305046	0.817433
									0.305126	0.817797
									0.305227	0.817308
									0.305314	0.8162
									0.305408	0.817022
									0.305499	0.816964
									0.305616	0.817253
									0.305696	0.817967
									0.305785	0.817677
									0.305872	0.817346
									0.30597	0.817736
									0.306037	0.818104
									0.30613	0.818044
									0.306226	0.817384
									0.306329	0.81758
									0.306432	0.816787
									0.306527	0.816379
									0.306622	0.815469
									0.306703	0.815712
									0.306807	0.814714
									0.30692	0.813284
									0.307033	0.813344
									0.307126	0.813721
									0.30722	0.812796
									0.307327	0.812366
									0.307418	0.812702
									0.307504	0.812991
									0.307572	0.812166
									0.30764	0.8123
									0.307728	0.811848
									0.307825	0.811528
									0.307892	0.810903
									0.307969	0.810198
									0.308047	0.810037
									0.308152	0.810166
									0.30824	0.809789
									0.308323	0.809834
									0.308412	0.810378
									0.308484	0.810569
									0.308553	0.811079
									0.308647	0.810941
									0.308714	0.811277
									0.308805	0.810895
									0.308886	0.810753
									0.308965	0.811321
									0.309068	0.81097
									0.309167	0.810451
									0.309256	0.810449
									0.309352	0.810576
									0.309463	0.811387
									0.309558	0.810587
									0.309666	0.810688
									0.309776	0.810504
									0.309867	0.810166
									0.30995	0.809421
									0.310032	0.80892
									0.310111	0.808844
									0.310196	0.808858
									0.310298	0.808018
									0.310397	0.808811
									0.310486	0.809125
									0.310588	0.809131
									0.310687	0.809233
									0.310775	0.80829
									0.310831	0.808368
									0.310895	0.80796
									0.310966	0.807716
									0.311036	0.807306
									0.311118	0.807037
									0.311204	0.806877
									0.311295	0.807675
									0.311392	0.806697
									0.311461	0.805922
									0.311542	0.805684
									0.311644	0.805588
									0.311743	0.80549
									0.311825	0.805622
									0.311901	0.806553
									0.312018	0.806042
									0.312127	0.806645
									0.312205	0.805845
									0.312303	0.806371
									0.312363	0.80634
									0.312427	0.807128
									0.312514	0.806246
									0.312613	0.806454
									0.3127	0.805889
									0.31281	0.805406
									0.312882	0.80522
									0.31296	0.806008
									0.313035	0.806639
									0.313131	0.806561
									0.31321	0.806219
									0.313299	0.80554
									0.313365	0.80614
									0.313437	0.805682
									0.313516	0.805192
									0.313595	0.804573
									0.31367	0.804898
									0.313747	0.80452
									0.313856	0.804456
									0.313953	0.804407
									0.314036	0.804176
									0.314123	0.805068
									0.314193	0.805435
									0.314259	0.805193
									0.314344	0.805695
									0.314418	0.805708
									0.314519	0.80488
									0.314653	0.804431
									0.314746	0.804123
									0.314814	0.804019
									0.314892	0.803187
									0.31498	0.803496
									0.315079	0.803224
									0.315155	0.801726
									0.31523	0.801766
									0.315325	0.801081
									0.315438	0.800686
									0.315512	0.800861
									0.315586	0.800824
									0.315667	0.800528
									0.315737	0.801102
									0.315821	0.800695
									0.315915	0.801546
									0.316013	0.801616
									0.316113	0.80093
									0.316203	0.800906
									0.316294	0.801176
									0.316386	0.801834
									0.316488	0.8019
									0.316568	0.800716
									0.316653	0.800504
									0.316737	0.800964
									0.316815	0.801488
									0.316918	0.801681
									0.317006	0.80214
									0.317092	0.802444
									0.317181	0.801183
									0.317255	0.800982
									0.31734	0.800673
									0.317422	0.799545
									0.317487	0.798973
									0.317544	0.799596
									0.317613	0.800287
									0.31773	0.799384
									0.317816	0.798224
									0.317902	0.797994
									0.317989	0.797979
									0.31808	0.797861
									0.318174	0.79743
									0.318277	0.798666
									0.318343	0.797897
									0.318419	0.798108
									0.318486	0.798045
									0.318589	0.798638
									0.318711	0.797751
									0.318793	0.797652
									0.318871	0.797756
									0.318951	0.798489
									0.319028	0.798177
									0.319116	0.797239
									0.319206	0.79716
									0.31929	0.797372
									0.319371	0.797821
									0.319446	0.796493
									0.31955	0.797118
									0.319632	0.796716
									0.319708	0.796996
									0.319793	0.797196
									0.319868	0.797487
									0.319943	0.796187
									0.320018	0.795964
									0.320093	0.796408
									0.320166	0.797116
									0.320228	0.796409
									0.320305	0.795571
									0.32041	0.795621
									0.32049	0.794304
									0.320571	0.793141
									0.320632	0.792415
									0.320707	0.791955
									0.320793	0.790943
									0.320856	0.79004
									0.320951	0.789328
									0.321052	0.789841
									0.321146	0.789624
									0.321213	0.789879
									0.321292	0.790533
									0.321364	0.790823
									0.321427	0.789504
									0.321498	0.788586
									0.321582	0.786772
									0.321657	0.787042
									0.321745	0.786252
									0.32182	0.785803
									0.321905	0.786093
									0.321994	0.786604
									0.32207	0.786372
									0.322141	0.785877
									0.322215	0.786504
									0.322307	0.78573
									0.322388	0.785223
									0.32247	0.784814
									0.322544	0.784485
									0.322621	0.784892
									0.322702	0.783558
									0.322778	0.782555
									0.322853	0.781817
									0.322955	0.781347
									0.323036	0.781647
									0.323104	0.78096
									0.32319	0.780752
									0.323294	0.780364
									0.323382	0.779253
									0.32345	0.77827
									0.323532	0.779683
									0.323627	0.778832
									0.323721	0.779281
									0.323828	0.779778
									0.323906	0.780156
									0.32397	0.779901
									0.324043	0.779773
									0.324106	0.778692
									0.324167	0.778757
									0.324233	0.778166
									0.32432	0.777514
									0.324442	0.777485
									0.324519	0.775603
									0.324585	0.775028
									0.324655	0.774063
									0.324739	0.773449
									0.324822	0.774493
									0.324918	0.77471
									0.324996	0.77497
									0.325064	0.774465
									0.325145	0.774885
									0.325253	0.774131
									0.325345	0.772964
									0.32541	0.773452
									0.325477	0.773696
									0.325553	0.773088
									0.325635	0.773641
									0.325708	0.774285
									0.325793	0.775223
									0.325887	0.77416
									0.325978	0.774721
									0.32606	0.775024
									0.32614	0.775023
									0.326213	0.774931
									0.326283	0.775317
									0.326345	0.775692
									0.326419	0.774815
									0.326503	0.774802
									0.326581	0.774935
									0.326667	0.775729
									0.326757	0.77586
									0.326855	0.776729
									0.326947	0.77723
									0.327031	0.776049
									0.32711	0.776678
									0.327182	0.775485
									0.327253	0.776643
									0.327344	0.775802
									0.327414	0.775545
									0.327512	0.775628
									0.327601	0.777097
									0.327674	0.776003
									0.327754	0.775868
									0.327815	0.774227
									0.327882	0.772999
									0.327963	0.773207
									0.328044	0.771923
									0.328117	0.771205
									0.328206	0.770128
									0.328293	0.768764
									0.328367	0.769555
									0.32843	0.76902
									0.328496	0.768626
									0.328566	0.768617
									0.328636	0.769587
									0.3287	0.769024
									0.328773	0.768801
									0.328861	0.768517
									0.328958	0.768225
									0.329042	0.767953
									0.32913	0.766583
									0.329227	0.766379
									0.329311	0.765813
									0.329396	0.765533
									0.329474	0.763775
									0.329543	0.764023
									0.329613	0.763523
									0.329705	0.765198
									0.329783	0.764062
									0.329875	0.764128
									0.329957	0.763871
									0.330033	0.76329
									0.330116	0.761553
									0.330175	0.761125
									0.330246	0.76014
									0.330314	0.758754
									0.330384	0.758699
									0.330475	0.758518
									0.330553	0.758489
									0.330632	0.757396
									0.330707	0.756965
									0.33077	0.757034
									0.330842	0.756073
									0.330914	0.755114
									0.33097	0.755155
									0.33103	0.753574
									0.331096	0.754128
									0.331171	0.753693
									0.33128	0.753186
									0.331395	0.753184
									0.331466	0.75324
									0.331528	0.752261
									0.331614	0.752376
									0.331717	0.752012
									0.331798	0.751682
									0.33186	0.749364
									0.331922	0.748965
									0.331981	0.748956
									0.33204	0.749669
									0.33212	0.750523
									0.332174	0.74985
									0.332261	0.749133
									0.332349	0.749198
									0.332445	0.74979
									0.332516	0.749724
									0.332584	0.747949
									0.33266	0.747675
									0.332737	0.747705
									0.332829	0.746634
									0.332918	0.746249
									0.332994	0.746338
									0.333069	0.74564
									0.333151	0.745342
									0.333224	0.745802
									0.333302	0.746332
									0.333385	0.74588
									0.333462	0.746202
									0.333526	0.746263
									0.333597	0.745032
									0.333671	0.743871
									0.33376	0.744818
									0.333838	0.743803
									0.333908	0.743696
									0.333972	0.743905
									0.334052	0.74528
									0.334141	0.744873
									0.334212	0.744428
									0.334264	0.744475
									0.334327	0.745832
									0.334396	0.745197
									0.33449	0.745064
									0.334571	0.745095
									0.334642	0.744411
									0.334705	0.7451
									0.334787	0.745759
									0.334853	0.743968
									0.334911	0.743941
									0.334972	0.742902
									0.335037	0.742614
									0.335108	0.742801
									0.335173	0.742434
									0.335257	0.740411
									0.335349	0.739619
									0.335431	0.739199
									0.3355	0.740457
									0.335589	0.741668
									0.335672	0.740433
									0.335732	0.742144
									0.335812	0.742568
									0.335895	0.741595
									0.335978	0.742624
									0.336053	0.742732
									0.336126	0.742832
									0.336212	0.742566
									0.336299	0.741848
									0.336365	0.74102
									0.336443	0.740174
									0.336533	0.740429
									0.336599	0.740773
									0.336659	0.740119
									0.336749	0.739983
									0.336825	0.74061
									0.336904	0.740011
									0.336976	0.740328
									0.337051	0.740062
									0.33713	0.741292
									0.337201	0.741495
									0.337287	0.741582
									0.337356	0.740588
									0.337408	0.740763
									0.337467	0.741055
									0.337552	0.740305
									0.337654	0.739666
									0.337738	0.740113
									0.337802	0.740193
									0.337876	0.741366
									0.337963	0.741353
									0.338013	0.741911
									0.338082	0.742288
									0.338166	0.742956
									0.338228	0.742995
									0.338295	0.74197
									0.338383	0.742107
									0.338466	0.742788
									0.338535	0.742652
									0.338607	0.742317
									0.33867	0.743066
									0.338768	0.743006
									0.338844	0.742586
									0.33892	0.742424
									0.339004	0.742313
									0.33907	0.741968
									0.339139	0.740668
									0.339206	0.740304
									0.339271	0.740684
									0.339354	0.740146
									0.339409	0.740704
									0.339476	0.740616
									0.339543	0.740425
									0.339614	0.738967
									0.339689	0.737901
									0.339777	0.736573
									0.339864	0.737809
									0.339947	0.736293
									0.340034	0.73625
									0.340109	0.735716
									0.340181	0.736247
									0.340251	0.73597
									0.340335	0.734796
									0.340419	0.734083
									0.340501	0.734098
									0.340583	0.733827
									0.340656	0.733423
									0.340744	0.734319
									0.340829	0.733529
									0.340915	0.732027
									0.34097	0.731492
									0.341033	0.731026
									0.341091	0.730461
									0.341159	0.730903
									0.341226	0.730694
									0.34128	0.730205
									0.341351	0.730259
									0.341415	0.730425
									0.341481	0.730931
									0.341543	0.729992
									0.341616	0.730208
									0.341682	0.729697
									0.34174	0.730162
									0.341802	0.729207
									0.341872	0.729514
									0.341946	0.728557
									0.342008	0.727318
									0.342076	0.726356
									0.342154	0.724909
									0.34225	0.724115
									0.342328	0.723961
									0.342411	0.723917
									0.342488	0.723507
									0.34254	0.724198
									0.342608	0.723174
									0.342662	0.722571
									0.342736	0.722316
									0.342813	0.723247
									0.342889	0.72241
									0.342975	0.72187
									0.343057	0.72069
									0.343128	0.719755
									0.34319	0.717585
									0.343256	0.718156
									0.343333	0.718524
									0.343414	0.71773
									0.343474	0.716479
									0.343543	0.716953
									0.34362	0.715392
									0.343689	0.715937
									0.343755	0.715437
									0.343818	0.715073
									0.343889	0.714265
									0.343954	0.714366
									0.344007	0.714195
									0.344069	0.713463
									0.344142	0.713046
									0.344234	0.712752
									0.344303	0.711765
									0.344369	0.711205
									0.344436	0.710391
									0.344517	0.709184
									0.344614	0.708519
									0.344693	0.707558
									0.344758	0.706032
									0.344828	0.705618
									0.344903	0.705105
									0.34498	0.705623
									0.345048	0.704964
									0.345114	0.704174
									0.34517	0.702159
									0.345247	0.701884
									0.345322	0.700672
									0.345392	0.7012
									0.345452	0.701073
									0.345509	0.700592
									0.3456	0.700408
									0.345678	0.699327
									0.345742	0.698184
									0.345812	0.698513
									0.345877	0.697502
									0.345956	0.69751
									0.346022	0.696782
									0.346096	0.69737
									0.346163	0.697191
									0.34623	0.69654
									0.346289	0.696738
									0.346356	0.697326
									0.346428	0.696695
									0.3465	0.69541
									0.346571	0.694756
									0.346648	0.694748
									0.346726	0.693807
									0.346805	0.69223
									0.346897	0.69191
									0.346967	0.691314
									0.347029	0.692863
									0.347104	0.691164
									0.34719	0.690402
									0.34726	0.688938
									0.347331	0.688525
									0.347419	0.687873
									0.347497	0.687811
									0.347585	0.688125
									0.347665	0.688738
									0.347743	0.689535
									0.347805	0.690091
									0.347856	0.690284
									0.347915	0.6879
									0.347982	0.687052
									0.348064	0.686716
									0.34814	0.687196
									0.348203	0.687652
									0.348268	0.687191
									0.348336	0.687542
									0.348394	0.687919
									0.348454	0.687746
									0.34852	0.68833
									0.348557	0.688174
									0.348612	0.68738
									0.348673	0.686819
									0.348734	0.686385
									0.348801	0.686312
									0.348869	0.685004
									0.348947	0.684278
									0.349016	0.683476
									0.349087	0.68277
									0.34916	0.681002
									0.349248	0.681283
									0.349305	0.681247
									0.349373	0.681104
									0.349426	0.681708
									0.349484	0.681477
									0.349558	0.680718
									0.349638	0.679787
									0.349715	0.678811
									0.349785	0.677551
									0.349859	0.678072
									0.349932	0.676162
									0.350003	0.674047
									0.350071	0.673371
									0.350131	0.672404
									0.350199	0.671325
									0.350265	0.670679
									0.350361	0.670328
									0.350434	0.669308
									0.350498	0.668699
									0.350561	0.668088
									0.350639	0.6658
									0.35071	0.665743
									0.350788	0.66382
									0.350856	0.662452
									0.350917	0.660627
									0.350978	0.659549
									0.351046	0.658416
									0.351116	0.658341
									0.351197	0.658136
									0.351265	0.657291
									0.351333	0.657164
									0.351409	0.657643
									0.35147	0.656735
									0.351541	0.657567
									0.351612	0.657518
									0.351695	0.657618
									0.351771	0.65717
									0.351834	0.656165
									0.351901	0.656124
									0.351955	0.656743
									0.352016	0.657352
									0.352084	0.657435
									0.35216	0.658658
									0.352222	0.659869
									0.352289	0.660084
									0.352341	0.658997
									0.35241	0.657779
									0.352492	0.65616
									0.352573	0.655546
									0.352645	0.654838
									0.352707	0.655572
									0.35276	0.655927
									0.352818	0.6558
									0.352891	0.655893
									0.352948	0.654883
									0.35303	0.655178
									0.35311	0.653747
									0.353176	0.652661
									0.353251	0.652737
									0.353307	0.651484
									0.353375	0.650731
									0.353429	0.650014
									0.353504	0.64934
									0.353574	0.648679
									0.353658	0.647695
									0.353727	0.646751
									0.353784	0.647738
									0.353861	0.647172
									0.353935	0.645935
									0.353991	0.643987
									0.354054	0.645542
									0.354117	0.645014
									0.354182	0.645059
									0.354238	0.645108
									0.354317	0.645162
									0.354384	0.644082
									0.354441	0.642901
									0.354503	0.643273
									0.354574	0.641622
									0.354639	0.639571
									0.354703	0.639122
									0.354777	0.642235
									0.354871	0.641677
									0.354947	0.642783
									0.355025	0.643187
									0.355099	0.641281
									0.355157	0.640798
									0.355228	0.642041
									0.355297	0.640694
									0.355355	0.639581
									0.355432	0.638905
									0.355506	0.638706
									0.355575	0.637816
									0.355654	0.638247
									0.355734	0.637378
									0.355794	0.636496
									0.355853	0.635736
									0.355906	0.633718
									0.355977	0.632316
									0.356042	0.629998
									0.356097	0.630912
									0.356164	0.630491
									0.356225	0.628937
									0.356302	0.628948
									0.356373	0.625535
									0.356412	0.623953
									0.356455	0.621372
									0.356526	0.619865
									0.356607	0.618927
									0.356671	0.617464
									0.356731	0.614695
									0.356792	0.61403
									0.356849	0.616151
									0.356909	0.614184
									0.356982	0.612957
									0.357034	0.612497
									0.357104	0.611866
									0.357176	0.609915
									0.35725	0.610751
									0.357308	0.609649
									0.357363	0.608937
									0.357423	0.608555
									0.35749	0.609017
									0.357531	0.60812
									0.357579	0.60801
									0.357651	0.610125
									0.357731	0.610353
									0.3578	0.608258
									0.357884	0.608989
									0.357963	0.608371
									0.358039	0.608045
									0.358103	0.606678
									0.358172	0.605334
									0.358235	0.606141
									0.358303	0.604527
									0.358351	0.60454
									0.358423	0.604486
									0.358481	0.604631
									0.358537	0.605897
									0.358614	0.606331
									0.358672	0.606105
									0.358734	0.604665
									0.358796	0.604999
									0.358867	0.603842
									0.358927	0.602562
									0.358984	0.60243
									0.359059	0.603069
									0.359122	0.601833
									0.35919	0.602918
									0.359291	0.603166
									0.359352	0.603034
									0.359425	0.603739
									0.359502	0.603122
									0.359562	0.603312
									0.359626	0.604118
									0.359681	0.605967
									0.359754	0.604516
									0.359809	0.604722
									0.359877	0.604624
									0.359963	0.603818
									0.36002	0.603954
									0.360076	0.604559
									0.360139	0.605697
									0.360203	0.605606
									0.360269	0.605682
									0.360355	0.606965
									0.360433	0.607326
									0.3605	0.60678
									0.360555	0.607844
									0.360631	0.608404
									0.360692	0.608492
									0.360748	0.607613
									0.360813	0.607297
									0.360864	0.608683
									0.360923	0.608549
									0.360986	0.608644
									0.361039	0.609479
									0.361091	0.610592
									0.361155	0.610591
									0.361207	0.61004
									0.361279	0.609778
									0.361361	0.610238
									0.361429	0.608727
									0.361498	0.608918
									0.361578	0.608216
									0.361636	0.606718
									0.361696	0.607145
									0.361769	0.60646
									0.36183	0.605739
									0.361902	0.607987
									0.361961	0.607852
									0.362024	0.606344
									0.362095	0.605009
									0.362152	0.603581
									0.362225	0.601617
									0.362296	0.600929
									0.362354	0.601243
									0.362422	0.599264
									0.362508	0.598022
									0.362583	0.598321
									0.362647	0.597862
									0.362702	0.596828
									0.362764	0.595733
									0.362836	0.595245
									0.362898	0.593506
									0.362967	0.594203
									0.363031	0.592069
									0.36309	0.593474
									0.36314	0.592503
									0.363194	0.593546
									0.363246	0.594024
									0.363298	0.595437
									0.363381	0.594732
									0.363438	0.591838
									0.363502	0.591474
									0.363569	0.591839
									0.363624	0.591856
									0.363692	0.593202
									0.363747	0.5924
									0.363804	0.589656
									0.363863	0.588634
									0.363944	0.586395
									0.364014	0.587455
									0.364092	0.585663
									0.364159	0.585621
									0.36424	0.584557
									0.364309	0.583915
									0.364378	0.582545
									0.364438	0.583331
									0.364505	0.581555
									0.36457	0.582954
									0.364639	0.583553
									0.364714	0.583703
									0.364785	0.584017
									0.364859	0.583621
									0.364924	0.585026
									0.364979	0.585159
									0.365044	0.585103
									0.365104	0.585969
									0.365168	0.587057
									0.365237	0.587823
									0.365296	0.588204
									0.365357	0.588547
									0.365411	0.588231
									0.36547	0.588284
									0.365517	0.587871
									0.365568	0.587088
									0.365628	0.588137
									0.365691	0.588763
									0.365753	0.588794
									0.365822	0.58928
									0.365874	0.589381
									0.365928	0.589208
									0.365982	0.589725
									0.366047	0.590007
									0.366113	0.589043
									0.366165	0.589769
									0.366223	0.58961
									0.366282	0.589429
									0.366341	0.588936
									0.366405	0.588906
									0.366458	0.587839
									0.366501	0.587517
									0.366555	0.586749
									0.366627	0.588476
									0.366686	0.588928
									0.36677	0.587062
									0.36685	0.587429
									0.366918	0.588295
									0.366976	0.587281
									0.367036	0.585875
									0.367096	0.586704
									0.367162	0.585276
									0.367221	0.587413
									0.367301	0.586188
									0.367367	0.585414
									0.367426	0.586887
									0.367472	0.585696
									0.367534	0.584476
									0.367597	0.583857
									0.367657	0.583204
									0.367726	0.583858
									0.367798	0.583491
									0.367853	0.583413
									0.367917	0.582539
									0.367996	0.581451
									0.36805	0.580494
									0.368103	0.582257
									0.368171	0.58263
									0.368229	0.580216
									0.368297	0.5767
									0.368381	0.575311
									0.368446	0.575807
									0.368518	0.575925
									0.368578	0.575455
									0.368657	0.575259
									0.368718	0.573476
									0.36878	0.572058
									0.368851	0.572891
									0.368927	0.574429
									0.368986	0.574522
									0.369036	0.574957
									0.369094	0.574591
									0.369163	0.574789
									0.369216	0.573167
									0.369278	0.571495
									0.369333	0.570313
									0.36939	0.570404
									0.369452	0.569701
									0.369515	0.569626
									0.369572	0.568613
									0.369631	0.567355
									0.369688	0.565623
									0.369748	0.563778
									0.36982	0.563209
									0.369867	0.56215
									0.369919	0.560287
									0.369988	0.560389
									0.370047	0.558061
[truncated: 3,806 more rows]

## Sheet: Suppl Figure 6c
Suppl Figure 6c
masked			Phase randomization			corrected			map vs model
Å-1	FSC		Å-1	FSC		Å-1	FSC		Å-1	FSC
0.001001	1		0.001001	1		0.001001	1		0.0290647	0.872107
0.00142	1		0.00142	1		0.00142	1		0.0373563	0.870559
0.002841	1		0.002841	1		0.002841	1		0.0429721	0.870825
0.004261	1		0.004261	1		0.004261	1		0.0473117	0.869639
0.005682	1		0.005682	1		0.005682	1		0.0509725	0.868785
0.007102	0.999998		0.007102	0.999998		0.007102	0.999998		0.0541745	0.867694
0.008523	0.999998		0.008523	0.999998		0.008523	0.999998		0.057322	0.866621
0.009943	0.99996		0.009943	0.999959		0.009943	0.99996		0.0596237	0.864891
0.011364	0.999978		0.011364	0.999978		0.011364	0.999978		0.061889	0.862488
0.012784	0.999953		0.012784	0.999952		0.012784	0.999953		0.0644169	0.861064
0.014205	0.999925		0.014205	0.999925		0.014205	0.999925		0.0666481	0.859216
0.015625	0.999945		0.015625	0.999945		0.015625	0.999945		0.0684243	0.858421
0.017045	0.999907		0.017045	0.999904		0.017045	0.999907		0.0700146	0.857856
0.018466	0.999947		0.018466	0.999944		0.018466	0.999947		0.0720113	0.85494
0.019886	0.99992		0.019886	0.999918		0.019886	0.99992		0.0735867	0.853073
0.021307	0.999884		0.021307	0.999882		0.021307	0.999884		0.0752521	0.850544
0.022727	0.999921		0.022727	0.999921		0.022727	0.999921		0.0769795	0.848704
0.024148	0.999932		0.024148	0.999933		0.024148	0.999932		0.0783632	0.846083
0.025568	0.999915		0.025568	0.999918		0.025568	0.999915		0.0797413	0.843178
0.026989	0.999891		0.026989	0.999891		0.026989	0.999891		0.0811053	0.84072
0.028409	0.999695		0.028409	0.999703		0.028409	0.999695		0.0822145	0.837108
0.02983	0.999699		0.02983	0.999708		0.02983	0.999699		0.0835883	0.834166
0.03125	0.999464		0.03125	0.999491		0.03125	0.999464		0.0849731	0.830395
0.03267	0.999415		0.03267	0.999448		0.03267	0.999415		0.0862618	0.826775
0.034091	0.999642		0.034091	0.99965		0.034091	0.999642		0.0875577	0.821744
0.035511	0.999666		0.035511	0.999652		0.035511	0.999666		0.0885772	0.816998
0.036932	0.999669		0.036932	0.99966		0.036932	0.999669		0.0897065	0.813164
0.038352	0.999755		0.038352	0.999748		0.038352	0.999755		0.0905674	0.809456
0.039773	0.999635		0.039773	0.999637		0.039773	0.999635		0.0917145	0.805938
0.041193	0.999749		0.041193	0.999744		0.041193	0.999749		0.0927592	0.801166
0.042614	0.999645		0.042614	0.999645		0.042614	0.999645		0.0938077	0.797858
0.044034	0.999605		0.044034	0.999595		0.044034	0.999605		0.0949129	0.792893
0.045455	0.99941		0.045455	0.99941		0.045455	0.99941		0.095937	0.789028
0.046875	0.999409		0.046875	0.999405		0.046875	0.999409		0.0967596	0.786634
0.048295	0.999468		0.048295	0.999477		0.048295	0.999468		0.0977418	0.782827
0.049716	0.999263		0.049716	0.999275		0.049716	0.999263		0.0986847	0.7772
0.051136	0.99922		0.051136	0.999225		0.051136	0.99922		0.0996319	0.774486
0.052557	0.999099		0.052557	0.9991		0.052557	0.999099		0.100417	0.770357
0.053977	0.99895		0.053977	0.998936		0.053977	0.99895		0.101444	0.765873
0.055398	0.998636		0.055398	0.99863		0.055398	0.998636		0.102199	0.76116
0.056818	0.998586		0.056818	0.99855		0.056818	0.998586		0.10296	0.757292
0.058239	0.998431		0.058239	0.998397		0.058239	0.998431		0.103732	0.753383
0.059659	0.998198		0.059659	0.998202		0.059659	0.998198		0.104598	0.749347
0.06108	0.998159		0.06108	0.998151		0.06108	0.998159		0.105523	0.74555
0.0625	0.998291		0.0625	0.998305		0.0625	0.998291		0.106365	0.742472
0.06392	0.998383		0.06392	0.998362		0.06392	0.998383		0.107055	0.739197
0.065341	0.998032		0.065341	0.998028		0.065341	0.998032		0.107743	0.736049
0.066761	0.997741		0.066761	0.99779		0.066761	0.997741		0.108604	0.733246
0.068182	0.996716		0.068182	0.996771		0.068182	0.996716		0.109415	0.730729
0.069602	0.994723		0.069602	0.99481		0.069602	0.994723		0.110252	0.72783
0.071023	0.995402		0.071023	0.995419		0.071023	0.995402		0.110938	0.725544
0.072443	0.995309		0.072443	0.995318		0.072443	0.995309		0.111447	0.724097
0.073864	0.995954		0.073864	0.99604		0.073864	0.995954		0.112131	0.721441
0.075284	0.996162		0.075284	0.996167		0.075284	0.996162		0.112766	0.720028
0.076705	0.996295		0.076705	0.996282		0.076705	0.996295		0.113626	0.717912
0.078125	0.996174		0.078125	0.996185		0.078125	0.996174		0.114361	0.715562
0.079545	0.996612		0.079545	0.996561		0.079545	0.996612		0.115129	0.714809
0.080966	0.996601		0.080966	0.996468		0.080966	0.996601		0.115729	0.713695
0.082386	0.996379		0.082386	0.9963		0.082386	0.996379		0.116319	0.71322
0.083807	0.996112		0.083807	0.996183		0.083807	0.996112		0.116929	0.710012
0.085227	0.996103		0.085227	0.996176		0.085227	0.996103		0.117612	0.708276
0.086648	0.995599		0.086648	0.995749		0.086648	0.995599		0.118185	0.707202
0.088068	0.994561		0.088068	0.994615		0.088068	0.994561		0.118817	0.705492
0.089489	0.994681		0.089489	0.994732		0.089489	0.994681		0.119561	0.705221
0.090909	0.993766		0.090909	0.993841		0.090909	0.993766		0.12025	0.703545
0.09233	0.993815		0.09233	0.993843		0.09233	0.993815		0.120697	0.701749
0.09375	0.992945		0.09375	0.992942		0.09375	0.992945		0.121315	0.700606
0.09517	0.992722		0.09517	0.992798		0.09517	0.992722		0.121957	0.698454
0.096591	0.993137		0.096591	0.993144		0.096591	0.993137		0.122591	0.697656
0.098011	0.99281		0.098011	0.992733		0.098011	0.99281		0.123277	0.697019
0.099432	0.993189		0.099432	0.993121		0.099432	0.993189		0.123833	0.696
0.100852	0.994104		0.100852	0.994022		0.100852	0.994104		0.124414	0.694638
0.102273	0.993405		0.102273	0.993344		0.102273	0.993405		0.124953	0.693866
0.103693	0.992734		0.103693	0.992553		0.103693	0.992734		0.125403	0.693191
0.105114	0.991427		0.105114	0.991193		0.105114	0.991427		0.125919	0.693086
0.106534	0.992249		0.106534	0.99201		0.106534	0.992249		0.126463	0.693813
0.107955	0.992634		0.107955	0.992365		0.107955	0.992634		0.127047	0.69319
0.109375	0.992451		0.109375	0.99226		0.109375	0.992451		0.127635	0.692796
0.110795	0.990713		0.110795	0.990574		0.110795	0.990713		0.128237	0.691475
0.112216	0.990246		0.112216	0.99015		0.112216	0.990246		0.128726	0.690501
0.113636	0.991296		0.113636	0.990897		0.113636	0.991296		0.129246	0.690131
0.115057	0.98889		0.115057	0.988482		0.115057	0.98889		0.129782	0.690238
0.116477	0.987667		0.116477	0.987234		0.116477	0.987667		0.13033	0.688705
0.117898	0.986099		0.117898	0.986192		0.117898	0.986099		0.13088	0.688792
0.119318	0.985412		0.119318	0.985471		0.119318	0.985412		0.131429	0.688706
0.120739	0.987095		0.120739	0.987103		0.120739	0.987095		0.132021	0.688441
0.122159	0.986296		0.122159	0.985527		0.122159	0.986296		0.132481	0.689748
0.12358	0.983404		0.12358	0.982891		0.12358	0.983404		0.132984	0.689319
0.125	0.983157		0.125	0.981965		0.125	0.983157		0.133446	0.689372
0.12642	0.98151		0.12642	0.980594		0.12642	0.98151		0.133884	0.688548
0.127841	0.981705		0.127841	0.980712		0.127841	0.981705		0.134436	0.689636
0.129261	0.981982		0.129261	0.980595		0.129261	0.981982		0.134895	0.689245
0.130682	0.979259		0.130682	0.977563		0.130682	0.979259		0.135425	0.688697
0.132102	0.979085		0.132102	0.977469		0.132102	0.979085		0.135845	0.689282
0.133523	0.977811		0.133523	0.975791		0.133523	0.977811		0.136282	0.687816
0.134943	0.977089		0.134943	0.974046		0.134943	0.977089		0.136773	0.687973
0.136364	0.976211		0.136364	0.971019		0.136364	0.976211		0.137344	0.688429
0.137784	0.97297		0.137784	0.966369		0.137784	0.97297		0.137829	0.688621
0.139205	0.973794		0.139205	0.96454		0.139205	0.973794		0.13828	0.688923
0.140625	0.971179		0.140625	0.958997		0.140625	0.971179		0.138741	0.688699
0.142045	0.972527		0.142045	0.950193		0.142045	0.972527		0.13906	0.688482
0.143466	0.971294		0.143466	0.933978		0.143466	0.971294		0.139414	0.687517
0.144886	0.97107		0.144886	0.869204		0.144886	0.97107		0.140001	0.689279
0.146307	0.965939		0.146307	0.708296		0.146307	0.965939		0.140488	0.68833
0.147727	0.966126		0.147727	0.603367		0.147727	0.914596		0.140939	0.688429
0.149148	0.962058		0.149148	0.486519		0.149148	0.926108		0.141407	0.688434
0.150568	0.957225		0.150568	0.416184		0.150568	0.926732		0.141876	0.688499
0.151989	0.958696		0.151989	0.381564		0.151989	0.933212		0.142353	0.689992
0.153409	0.961362		0.153409	0.308406		0.153409	0.944132		0.142736	0.691642
0.15483	0.963093		0.15483	0.284915		0.15483	0.948389		0.143219	0.69141
0.15625	0.954918		0.15625	0.262807		0.15625	0.938846		0.143746	0.691651
0.15767	0.954802		0.15767	0.237509		0.15767	0.940724		0.144108	0.692715
0.159091	0.956519		0.159091	0.215317		0.159091	0.944588		0.144624	0.692483
0.160511	0.954932		0.160511	0.203386		0.160511	0.943425		0.145037	0.691966
0.161932	0.948638		0.161932	0.179696		0.161932	0.937387		0.145384	0.692439
0.163352	0.954657		0.163352	0.170724		0.163352	0.945322		0.145762	0.692359
0.164773	0.950998		0.164773	0.166976		0.164773	0.941175		0.146174	0.693099
0.166193	0.950368		0.166193	0.154854		0.166193	0.941274		0.146552	0.692476
0.167614	0.946736		0.167614	0.153901		0.167614	0.937048		0.146894	0.69188
0.169034	0.940517		0.169034	0.156838		0.169034	0.929452		0.147279	0.692078
0.170455	0.936786		0.170455	0.157584		0.170455	0.924961		0.147739	0.691299
0.171875	0.935706		0.171875	0.136508		0.171875	0.925542		0.148202	0.690697
0.173295	0.940564		0.173295	0.120971		0.173295	0.932384		0.148608	0.690891
0.174716	0.945403		0.174716	0.117118		0.174716	0.93816		0.148974	0.69027
0.176136	0.942644		0.176136	0.100877		0.176136	0.936209		0.149373	0.69027
0.177557	0.94294		0.177557	0.102077		0.177557	0.936453		0.149685	0.691231
0.178977	0.939936		0.178977	0.108389		0.178977	0.932635		0.150071	0.692451
0.180398	0.938659		0.180398	0.086924		0.180398	0.932819		0.150472	0.692754
0.181818	0.933778		0.181818	0.084748		0.181818	0.927646		0.150873	0.693992
0.183239	0.935678		0.183239	0.07298		0.183239	0.930615		0.151364	0.694719
0.184659	0.940729		0.184659	0.06475		0.184659	0.936626		0.151796	0.696126
0.18608	0.945718		0.18608	0.055645		0.18608	0.942519		0.152347	0.697159
0.1875	0.944308		0.1875	0.065935		0.1875	0.940377		0.152676	0.699309
0.18892	0.945589		0.18892	0.059696		0.18892	0.942135		0.153025	0.700741
0.190341	0.941418		0.190341	0.052291		0.190341	0.938185		0.153381	0.700177
0.191761	0.939646		0.191761	0.050577		0.191761	0.936431		0.153737	0.700507
0.193182	0.937469		0.193182	0.054512		0.193182	0.933864		0.1541	0.702038
0.194602	0.94091		0.194602	0.0439		0.194602	0.938197		0.154485	0.70183
0.196023	0.939498		0.196023	0.044615		0.196023	0.936673		0.154818	0.701127
0.197443	0.93664		0.197443	0.038952		0.197443	0.934072		0.155183	0.701633
0.198864	0.934233		0.198864	0.033932		0.198864	0.931923		0.155514	0.703237
0.200284	0.938774		0.200284	0.029481		0.200284	0.936914		0.155877	0.704268
0.201705	0.935181		0.201705	0.027008		0.201705	0.933382		0.156286	0.705705
0.203125	0.93757		0.203125	0.026908		0.203125	0.935844		0.156631	0.707021
0.204545	0.939718		0.204545	0.025149		0.204545	0.938163		0.15699	0.708099
0.205966	0.941859		0.205966	0.02665		0.205966	0.940267		0.157309	0.707778
0.207386	0.938867		0.207386	0.021394		0.207386	0.937531		0.157632	0.708707
0.208807	0.936382		0.208807	0.019278		0.208807	0.935132		0.158043	0.709854
0.210227	0.936876		0.210227	0.021008		0.210227	0.935521		0.158492	0.711144
0.211648	0.927665		0.211648	0.018269		0.211648	0.926319		0.158793	0.712308
0.213068	0.928291		0.213068	0.016463		0.213068	0.92709		0.159084	0.712922
0.214489	0.930498		0.214489	0.015673		0.214489	0.929391		0.159412	0.713294
0.215909	0.92438		0.215909	0.021966		0.215909	0.922682		0.159789	0.714884
0.21733	0.921207		0.21733	0.019226		0.21733	0.919662		0.160091	0.716817
0.21875	0.916559		0.21875	0.013856		0.21875	0.915387		0.160419	0.716545
0.22017	0.914297		0.22017	0.014866		0.22017	0.913003		0.160824	0.718176
0.221591	0.914588		0.221591	0.01248		0.221591	0.913509		0.16124	0.719712
0.223011	0.912091		0.223011	0.010064		0.223011	0.911197		0.161556	0.719811
0.224432	0.914368		0.224432	0.008087		0.224432	0.91367		0.161873	0.720924
0.225852	0.910346		0.225852	0.00624		0.225852	0.909783		0.162209	0.721069
0.227273	0.909335		0.227273	0.005149		0.227273	0.908865		0.162569	0.723612
0.228693	0.905898		0.228693	0.007897		0.228693	0.905149		0.162986	0.724906
0.230114	0.909357		0.230114	0.010981		0.230114	0.908351		0.163285	0.725719
0.231534	0.904967		0.231534	0.009272		0.231534	0.904077		0.163594	0.725877
0.232955	0.887974		0.232955	0.010107		0.232955	0.88683		0.163916	0.724993
0.234375	0.890272		0.234375	0.011368		0.234375	0.88901		0.164199	0.726611
0.235795	0.891917		0.235795	0.00586		0.235795	0.89128		0.164533	0.727269
0.237216	0.883795		0.237216	0.009896		0.237216	0.882634		0.164922	0.727717
0.238636	0.877343		0.238636	0.005213		0.238636	0.8767		0.165211	0.7279
0.240057	0.869895		0.240057	0.000968677		0.240057	0.869769		0.165596	0.728063
0.241477	0.863427		0.241477	0.001963		0.241477	0.863159		0.165952	0.729646
0.242898	0.848705		0.242898	-0.00139		0.242898	0.848914		0.166321	0.730989
0.244318	0.837875		0.244318	0.005112		0.244318	0.837042		0.166644	0.731824
0.245739	0.821121		0.245739	0.008211		0.245739	0.81964		0.16691	0.733112
0.247159	0.813469		0.247159	0.006081		0.247159	0.812328		0.167226	0.734072
0.24858	0.806007		0.24858	0.004694		0.24858	0.805092		0.167538	0.734571
0.25	0.785776		0.25	0.006473		0.25	0.784381		0.167775	0.734569
0.25142	0.776132		0.25142	0.004338		0.25142	0.775156		0.16802	0.735219
0.252841	0.76953		0.252841	0.00594		0.252841	0.768153		0.168279	0.735336
0.254261	0.760954		0.254261	0.00715		0.254261	0.759233		0.168655	0.736209
0.255682	0.757671		0.255682	0.005399		0.255682	0.756356		0.168969	0.736524
0.257102	0.740068		0.257102	0.003115		0.257102	0.739255		0.169287	0.736737
0.258523	0.733806		0.258523	0.000973895		0.258523	0.733547		0.169592	0.737151
0.259943	0.722326		0.259943	0.004755		0.259943	0.720999		0.169921	0.738297
0.261364	0.703592		0.261364	0.00391		0.261364	0.702428		0.170241	0.738431
0.262784	0.700556		0.262784	0.000448515		0.262784	0.700422		0.170545	0.738821
0.264205	0.679617		0.264205	0.005252		0.264205	0.677926		0.170813	0.739015
0.265625	0.667276		0.265625	0.009936		0.265625	0.663936		0.171139	0.738399
0.267045	0.656155		0.267045	0.006496		0.267045	0.653906		0.171455	0.739281
0.268466	0.649989		0.268466	0.002974		0.268466	0.648945		0.171771	0.739428
0.269886	0.629278		0.269886	0.004925		0.269886	0.627444		0.172088	0.740199
0.271307	0.587103		0.271307	0.001691		0.271307	0.586404		0.172364	0.740579
0.272727	0.567156		0.272727	0.000988381		0.272727	0.566728		0.172722	0.740973
0.274148	0.558374		0.274148	-5.54387e-05		0.274148	0.558398		0.17304	0.741937
0.275568	0.544572		0.275568	0.002645		0.275568	0.543365		0.173349	0.741855
0.276989	0.531368		0.276989	0.001768		0.276989	0.530538		0.173609	0.742464
0.278409	0.500908		0.278409	0.002486		0.278409	0.499665		0.173908	0.742867
0.27983	0.488074		0.27983	0.004622		0.27983	0.485697		0.174196	0.743667
0.28125	0.492843		0.28125	0.002278		0.28125	0.491685		0.174491	0.744999
0.28267	0.483189		0.28267	0.001599		0.28267	0.482361		0.174796	0.745364
0.284091	0.46765		0.284091	0.003908		0.284091	0.465561		0.175124	0.745558
0.285511	0.442774		0.285511	0.006009		0.285511	0.439406		0.175469	0.746259
0.286932	0.443398		0.286932	0.006024		0.286932	0.440024		0.175723	0.746566
0.288352	0.438874		0.288352	0.004899		0.288352	0.436112		0.17598	0.746145
0.289773	0.423653		0.289773	0.003053		0.289773	0.421888		0.176201	0.746496
0.291193	0.397278		0.291193	0.003115		0.291193	0.395395		0.176492	0.746744
0.292614	0.367873		0.292614	0.004471		0.292614	0.365034		0.176734	0.74753
0.294034	0.354384		0.294034	0.003935		0.294034	0.351833		0.177061	0.748493
0.295455	0.341958		0.295455	0.002424		0.295455	0.34036		0.17732	0.748744
0.296875	0.324857		0.296875	0.003387		0.296875	0.322562		0.177541	0.748323
0.298295	0.312994		0.298295	0.002573		0.298295	0.311221		0.177844	0.749171
0.299716	0.329205		0.299716	0.001102		0.299716	0.328465		0.178173	0.750638
0.301136	0.308075		0.301136	-5.16195e-06		0.301136	0.308078		0.178473	0.750821
0.302557	0.293563		0.302557	0.005631		0.302557	0.289563		0.178744	0.750706
0.303977	0.263374		0.303977	0.00627		0.303977	0.258727		0.179032	0.751365
0.305398	0.247355		0.305398	0.006142		0.305398	0.242703		0.179256	0.751556
0.306818	0.243228		0.306818	0.005206		0.306818	0.239268		0.179489	0.75145
0.308239	0.221936		0.308239	0.003103		0.308239	0.219514		0.179795	0.752557
0.309659	0.202768		0.309659	0.004261		0.309659	0.199357		0.180135	0.754338
0.31108	0.208984		0.31108	0.00698		0.31108	0.203424		0.180398	0.756096
0.3125	0.200806		0.3125	0.005279		0.3125	0.196565		0.180685	0.757657
0.31392	0.185187		0.31392	0.006956		0.31392	0.17948		0.180961	0.758261
0.315341	0.171377		0.315341	0.003468		0.315341	0.168493		0.18126	0.760589
0.316761	0.160457		0.316761	0.001796		0.316761	0.158947		0.181517	0.761908
0.318182	0.151708		0.318182	0.002446		0.318182	0.149628		0.181776	0.763514
0.319602	0.121113		0.319602	-0.00148		0.319602	0.122408		0.182007	0.764744
0.321023	0.115949		0.321023	-4.4279e-05		0.321023	0.115988		0.182266	0.766092
0.322443	0.097355		0.322443	0.001387		0.322443	0.096101		0.182573	0.767044
0.323864	0.080452		0.323864	-0.000575007		0.323864	0.08098		0.182862	0.768144
0.325284	0.074492		0.325284	-0.000425537		0.325284	0.074885		0.183111	0.768971
0.326705	0.084141		0.326705	9.51987e-05		0.326705	0.084054		0.183326	0.769478
0.328125	0.084879		0.328125	0.00091552		0.328125	0.08404		0.183577	0.770905
0.329545	0.092853		0.329545	0.000607114		0.329545	0.092302		0.183909	0.771595
0.330966	0.058007		0.330966	0.000687982		0.330966	0.057359		0.184174	0.772201
0.332386	0.07198		0.332386	0.002857		0.332386	0.069321		0.184391	0.772936
0.333807	0.077594		0.333807	0.003858		0.333807	0.074021		0.184601	0.774097
0.335227	0.066674		0.335227	-0.00116		0.335227	0.067757		0.184937	0.775665
0.336648	0.07809		0.336648	0.000168673		0.336648	0.077934		0.185184	0.77737
0.338068	0.062787		0.338068	0.001119		0.338068	0.061737		0.185436	0.778375
0.339489	0.057783		0.339489	0.005374		0.339489	0.052692		0.185703	0.780528
0.340909	0.058435		0.340909	0.000775753		0.340909	0.057704		0.185933	0.783021
0.34233	0.065747		0.34233	0.001439		0.34233	0.064401		0.186196	0.784616
0.34375	0.03842		0.34375	-0.000324252		0.34375	0.038732		0.186495	0.785914
0.34517	0.059285		0.34517	0.000313799		0.34517	0.05899		0.186753	0.787017
0.346591	0.059496		0.346591	-0.00138		0.346591	0.060789		0.186989	0.788282
0.348011	0.04213		0.348011	-0.00275		0.348011	0.044752		0.187286	0.789338
0.349432	0.034589		0.349432	-0.00213		0.349432	0.036638		0.187548	0.79114
0.350852	0.03911		0.350852	0.000656328		0.350852	0.038478		0.187783	0.791331
0.352273	0.032058		0.352273	-0.000741648		0.352273	0.032775		0.18803	0.792082
0.353693	0.030996		0.353693	0.003827		0.353693	0.027273		0.188258	0.79295
0.355114	0.018033		0.355114	0.001555		0.355114	0.016504		0.188499	0.793538
0.356534	0.031487		0.356534	0.002321		0.356534	0.029234		0.188793	0.794755
0.357955	0.040403		0.357955	0.002734		0.357955	0.037772		0.189109	0.796789
0.359375	0.043839		0.359375	-2.72275e-05		0.359375	0.043865		0.189323	0.79739
0.360795	0.025324		0.360795	0.000610932		0.360795	0.024728		0.189549	0.797877
0.362216	0.016369		0.362216	-0.00068491		0.362216	0.017043		0.189736	0.799528
0.363636	0.031031		0.363636	-0.000756728		0.363636	0.031763		0.18997	0.800622
0.365057	0.035886		0.365057	0.000537235		0.365057	0.035368		0.190209	0.802704
0.366477	0.053113		0.366477	-0.00137		0.366477	0.054409		0.190435	0.80374
0.367898	0.041109		0.367898	-0.000158215		0.367898	0.041261		0.190709	0.803651
0.369318	0.035623		0.369318	0.001459		0.369318	0.034213		0.190971	0.803883
0.370739	0.022424		0.370739	0.000687706		0.370739	0.021751		0.191274	0.803887
0.372159	0.014013		0.372159	0.002142		0.372159	0.011897		0.191489	0.804381
0.37358	-0.000760274		0.37358	-0.00111		0.37358	0.000353222		0.191698	0.804806
0.375	-0.00273		0.375	0.000211459		0.375	-0.00295		0.191901	0.806403
0.37642	-0.00423		0.37642	0.000508239		0.37642	-0.00474		0.19215	0.807351
0.377841	-0.01982		0.377841	-0.00112		0.377841	-0.01868		0.192349	0.807186
0.379261	-0.0193		0.379261	0.001293		0.379261	-0.02062		0.192623	0.807928
0.380682	-0.0229		0.380682	0.000258041		0.380682	-0.02316		0.192913	0.808705
0.382102	-0.02903		0.382102	0.003939		0.382102	-0.0331		0.193119	0.810317
0.383523	-0.00493		0.383523	0.001337		0.383523	-0.00627		0.193281	0.810946
0.384943	0.006481		0.384943	0.0026		0.384943	0.003891		0.193537	0.810785
0.386364	0.006853		0.386364	0.001541		0.386364	0.005321		0.193858	0.811094
0.387784	0.009119		0.387784	0.001986		0.387784	0.007147		0.194151	0.811824
0.389205	-0.01675		0.389205	0.001575		0.389205	-0.01836		0.194382	0.812235
0.390625	-0.01198		0.390625	0.002097		0.390625	-0.01411		0.194577	0.811983
0.392045	-0.00979		0.392045	0.002137		0.392045	-0.01196		0.194779	0.81252
0.393466	0.019778		0.393466	0.000147675		0.393466	0.019633		0.195017	0.813077
0.394886	-0.00995		0.394886	0.000551499		0.394886	-0.0105		0.195277	0.813538
0.396307	-0.00764		0.396307	0.001406		0.396307	-0.00905		0.195545	0.813686
0.397727	-0.00922		0.397727	-0.00147		0.397727	-0.00773		0.195799	0.813819
0.399148	0.001067		0.399148	0.001055		0.399148	1.15421e-05		0.196032	0.815314
0.400568	-0.0139		0.400568	0.00062571		0.400568	-0.01454		0.19622	0.815198
0.401989	-0.00229		0.401989	0.002567		0.401989	-0.00487		0.19642	0.81554
0.403409	-0.00815		0.403409	-0.000105492		0.403409	-0.00804		0.196656	0.815936
0.40483	-0.01724		0.40483	0.000132534		0.40483	-0.01737		0.196874	0.815716
0.40625	-0.00371		0.40625	0.000391076		0.40625	-0.0041		0.197092	0.816163
0.40767	-0.01633		0.40767	-0.000881355		0.40767	-0.01544		0.197259	0.816759
0.409091	-0.00601		0.409091	-0.000958179		0.409091	-0.00505		0.197526	0.816671
0.410511	6.41334e-05		0.410511	-0.0024		0.410511	0.002463		0.197773	0.818012
0.411932	-0.01578		0.411932	-0.00169		0.411932	-0.01407		0.198042	0.818566
0.413352	-0.00797		0.413352	-0.00172		0.413352	-0.00624		0.198304	0.819055
0.414773	-0.00115		0.414773	-0.00332		0.414773	0.002163		0.19849	0.818729
0.416193	0.013096		0.416193	-0.00238		0.416193	0.015434		0.198706	0.819397
0.417614	0.005681		0.417614	-0.00225		0.417614	0.007916		0.198954	0.819449
0.419034	0.009238		0.419034	-0.00197		0.419034	0.011186		0.19923	0.820349
0.420455	0.00013084		0.420455	0.000329468		0.420455	-0.000198693		0.199452	0.820157
0.421875	0.000165333		0.421875	0.000549334		0.421875	-0.000384212		0.199638	0.820822
0.423295	0.005495		0.423295	-0.000524418		0.423295	0.006016		0.199852	0.820933
0.424716	0.00885		0.424716	-0.000962401		0.424716	0.009802		0.200032	0.820583
0.426136	0.003777		0.426136	-0.00264		0.426136	0.006405		0.200279	0.820302
0.427557	0.005707		0.427557	-0.000523262		0.427557	0.006227		0.200481	0.820423
0.428977	0.0033		0.428977	-0.00054123		0.428977	0.003839		0.200669	0.821171
0.430398	-0.0102		0.430398	-0.00103		0.430398	-0.00916		0.200885	0.821995
0.431818	-0.01185		0.431818	0.001258		0.431818	-0.01313		0.201129	0.822095
0.433239	-0.00237		0.433239	0.001664		0.433239	-0.00404		0.201389	0.822694
0.434659	0.00349		0.434659	0.002613		0.434659	0.000879358		0.201625	0.823629
0.43608	-0.00691		0.43608	0.001864		0.43608	-0.00879		0.20181	0.823969
0.4375	0.010469		0.4375	0.000161987		0.4375	0.010308		0.20205	0.824334
0.43892	0.018436		0.43892	8.5126e-05		0.43892	0.018353		0.202268	0.824174
0.440341	0.018901		0.440341	0.001092		0.440341	0.017829		0.202493	0.824339
0.441761	0.011819		0.441761	-0.000300718		0.441761	0.012116		0.202763	0.824551
0.443182	0.016468		0.443182	-0.00219		0.443182	0.018617		0.202962	0.824106
0.444602	0.000941519		0.444602	-0.00162		0.444602	0.002561		0.20317	0.823553
0.446023	-0.00488		0.446023	-0.00101		0.446023	-0.00387		0.203348	0.823296
0.447443	-0.00103		0.447443	0.000956226		0.447443	-0.00198		0.203571	0.823239
0.448864	0.010988		0.448864	-0.00102		0.448864	0.011996		0.203727	0.82361
0.450284	-0.00662		0.450284	0.0011		0.450284	-0.00773		0.203909	0.824603
0.451705	-0.00947		0.451705	0.000125467		0.451705	-0.0096		0.204162	0.823817
0.453125	-0.01069		0.453125	-1.79438e-05		0.453125	-0.01067		0.204413	0.824506
0.454545	-0.02322		0.454545	-0.000411258		0.454545	-0.0228		0.204626	0.823652
0.455966	-0.01825		0.455966	-0.0028		0.455966	-0.01541		0.204807	0.823693
0.457386	0.005207		0.457386	-0.00203		0.457386	0.007223		0.205004	0.823883
0.458807	0.006743		0.458807	-0.000688037		0.458807	0.007426		0.205226	0.823172
0.460227	-0.00348		0.460227	0.0014		0.460227	-0.00489		0.205437	0.822745
0.461648	0.005582		0.461648	-0.000298625		0.461648	0.005879		0.20563	0.822671
0.463068	0.00801		0.463068	0.001129		0.463068	0.006889		0.205859	0.822637
0.464489	-0.0064		0.464489	-0.00026602		0.464489	-0.00613		0.206062	0.823064
0.465909	-0.00613		0.465909	0.00062166		0.465909	-0.00676		0.206251	0.822925
0.46733	-0.00669		0.46733	0.000258802		0.46733	-0.00695		0.206434	0.82324
0.46875	0.021563		0.46875	0.000940924		0.46875	0.020642		0.206638	0.823477
0.47017	0.008872		0.47017	0.000324097		0.47017	0.00855		0.206841	0.823183
0.471591	0.015977		0.471591	-8.0317e-05		0.471591	0.016056		0.207062	0.823117
0.473011	0.004549		0.473011	-0.00199		0.473011	0.00653		0.207277	0.823093
0.474432	0.021046		0.474432	-0.00113		0.474432	0.022155		0.207518	0.823001
0.475852	0.003213		0.475852	0.000193959		0.475852	0.003019		0.207705	0.823567
0.477273	0.009547		0.477273	0.002674		0.477273	0.006892		0.20794	0.82326
0.478693	0.006161		0.478693	0.000476342		0.478693	0.005687		0.208152	0.823974
0.480114	-0.00757		0.480114	-0.00315		0.480114	-0.00441		0.208338	0.823524
0.481534	-0.01222		0.481534	-0.00193		0.481534	-0.01026		0.208575	0.823347
0.482955	-0.00056609		0.482955	0.000349001		0.482955	-0.000915411		0.208818	0.824078
0.484375	0.007359		0.484375	0.000452591		0.484375	0.006909		0.209065	0.823713
0.485795	-0.00182		0.485795	-0.000390536		0.485795	-0.00143		0.209237	0.823371
0.487216	0.005221		0.487216	6.7577e-05		0.487216	0.005154		0.209481	0.822443
0.488636	-0.01614		0.488636	0.00325		0.488636	-0.01946		0.209722	0.821983
0.490057	-0.00746		0.490057	0.000595307		0.490057	-0.00806		0.209903	0.822168
0.491477	-0.0197		0.491477	0.000224579		0.491477	-0.01993		0.210085	0.821696
0.492898	-0.02346		0.492898	-0.000386371		0.492898	-0.02307		0.210255	0.821823
0.494318	-0.01473		0.494318	-0.000427061		0.494318	-0.0143		0.210427	0.822135
0.495739	-0.01325		0.495739	0.00138		0.495739	-0.01465		0.210654	0.821664
0.497159	-0.00873		0.497159	0.002531		0.497159	-0.01129		0.210826	0.820824
0.49858	-0.02294		0.49858	0.002734		0.49858	-0.02574		0.211015	0.820007
0.5	-0.00432		0.5	0.001416		0.5	-0.00574		0.211199	0.81978
0.50142	-0.0046		0.50142	0.001426		0.50142	-0.00603		0.211382	0.819039
0.502841	0.007832		0.502841	-0.000212601		0.502841	0.008043		0.211593	0.818772
0.504261	-0.00381		0.504261	0.000851346		0.504261	-0.00467		0.211831	0.819398
0.505682	0.001699		0.505682	0.000908737		0.505682	0.000790621		0.212018	0.819563
0.507102	-0.00581		0.507102	0.000518507		0.507102	-0.00633		0.212204	0.81939
0.508523	-0.00966		0.508523	0.001151		0.508523	-0.01082		0.212455	0.818373
0.509943	-0.01154		0.509943	-0.0018		0.509943	-0.00972		0.212663	0.817915
0.511364	-0.009		0.511364	-0.00112		0.511364	-0.00787		0.212855	0.817761
0.512784	-0.01187		0.512784	6.75101e-06		0.512784	-0.01188		0.213036	0.817798
0.514205	-0.01398		0.514205	-0.000395766		0.514205	-0.01358		0.213222	0.817921
0.515625	-0.027		0.515625	-0.00192		0.515625	-0.02504		0.213388	0.817512
0.517045	-0.01058		0.517045	0.001275		0.517045	-0.01187		0.213549	0.817452
0.518466	-0.01424		0.518466	0.00423		0.518466	-0.01855		0.213705	0.817926
0.519886	-0.00847		0.519886	0.002467		0.519886	-0.01096		0.213855	0.817605
0.521307	-0.00111		0.521307	0.00264		0.521307	-0.00376		0.214026	0.818461
0.522727	0.003358		0.522727	0.003962		0.522727	-0.000606079		0.214211	0.817994
0.524148	-0.00505		0.524148	0.002293		0.524148	-0.00736		0.214441	0.816724
0.525568	-0.000715515		0.525568	0.001338		0.525568	-0.00206		0.214649	0.816294
0.526989	-0.00339		0.526989	0.000402114		0.526989	-0.00379		0.214831	0.816105
0.528409	-0.00292		0.528409	-0.000142019		0.528409	-0.00278		0.215013	0.815555
0.52983	0.007321		0.52983	0.001993		0.52983	0.005338		0.215255	0.815119
0.53125	0.001085		0.53125	-8.89359e-05		0.53125	0.001174		0.215474	0.814827
0.53267	0.001242		0.53267	0.00061704		0.53267	0.000624968		0.215682	0.814913
0.534091	-0.00808		0.534091	0.000275432		0.534091	-0.00836		0.215891	0.815388
0.535511	-0.00241		0.535511	-0.000442855		0.535511	-0.00196		0.216053	0.814199
0.536932	-0.00851		0.536932	0.00238		0.536932	-0.01092		0.216232	0.813355
0.538352	0.003541		0.538352	0.000525301		0.538352	0.003017		0.216438	0.813019
0.539773	0.013885		0.539773	0.000492465		0.539773	0.013399		0.216688	0.812918
0.541193	-0.000993295		0.541193	-0.00195		0.541193	0.000955047		0.216863	0.812377
0.542614	-0.00744		0.542614	0.00012813		0.542614	-0.00757		0.217022	0.811919
0.544034	-0.00578		0.544034	0.000674581		0.544034	-0.00646		0.217205	0.812242
0.545455	-0.01242		0.545455	0.000666783		0.545455	-0.01309		0.217414	0.812467
0.546875	-0.01199		0.546875	-0.000767461		0.546875	-0.01122		0.217605	0.812407
0.548295	-0.01503		0.548295	0.000426274		0.548295	-0.01547		0.217787	0.812241
0.549716	-0.01306		0.549716	0.002635		0.549716	-0.01574		0.217957	0.812556
0.551136	-0.01981		0.551136	0.00305		0.551136	-0.02293		0.218143	0.812029
0.552557	-0.01702		0.552557	0.002124		0.552557	-0.01918		0.218304	0.81217
0.553977	-0.01275		0.553977	0.002228		0.553977	-0.01501		0.218467	0.811319
0.555398	0.000886		0.555398	0.000501431		0.555398	0.000384763		0.218628	0.811795
0.556818	0.004918		0.556818	-0.000327157		0.556818	0.005244		0.218842	0.811041
0.558239	-0.00487		0.558239	-0.00281		0.558239	-0.00206		0.219074	0.811674
0.559659	0.001661		0.559659	-0.00466		0.559659	0.006292		0.2193	0.811564
0.56108	0.001002		0.56108	-0.00347		0.56108	0.004454		0.219499	0.811527
0.5625	0.004993		0.5625	-0.00224		0.5625	0.007216		0.219649	0.811673
0.56392	0.002904		0.56392	-0.00171		0.56392	0.004609		0.219845	0.812356
0.565341	-0.01173		0.565341	-0.00114		0.565341	-0.01058		0.220069	0.811946
0.566761	-0.01398		0.566761	-0.00185		0.566761	-0.01211		0.220241	0.812177
0.568182	-0.01592		0.568182	-0.00169		0.568182	-0.01421		0.220422	0.81167
									0.220602	0.811664
									0.220789	0.81179
									0.220981	0.811119
									0.221162	0.811156
									0.221339	0.811106
									0.221515	0.811233
									0.221685	0.810029
									0.221868	0.809831
									0.222024	0.809767
									0.222208	0.809242
									0.222348	0.80934
									0.222526	0.809624
									0.222686	0.809439
									0.222898	0.810042
									0.223059	0.810374
									0.223255	0.810483
									0.223464	0.810335
									0.223642	0.810404
									0.223779	0.811462
									0.223971	0.811082
									0.224122	0.8111
									0.224289	0.810681
									0.224464	0.811194
									0.224648	0.811863
									0.224854	0.812093
									0.225049	0.812783
									0.225222	0.812693
									0.225416	0.812334
									0.225583	0.812721
									0.225748	0.812484
									0.225895	0.811946
									0.226046	0.812623
									0.226233	0.812607
									0.226424	0.812334
									0.226562	0.812818
									0.226723	0.812536
									0.226917	0.813458
									0.227058	0.812833
									0.227237	0.81271
									0.227413	0.813337
									0.227601	0.812735
									0.227752	0.811597
									0.227948	0.811083
									0.2281	0.81153
									0.228262	0.810412
									0.228417	0.809394
									0.228576	0.809592
									0.228728	0.809322
									0.228911	0.808813
									0.229103	0.809443
									0.229321	0.809965
									0.229502	0.810391
									0.229746	0.811119
									0.229959	0.811643
									0.230118	0.812551
									0.230294	0.811937
									0.23045	0.811074
									0.230621	0.810524
									0.230754	0.810214
									0.230913	0.810478
									0.231066	0.810205
									0.231221	0.810077
									0.231367	0.809507
									0.231549	0.809335
									0.231698	0.808463
									0.231892	0.807005
									0.232063	0.806355
									0.232264	0.804882
									0.232399	0.804802
									0.232548	0.805094
									0.232708	0.804221
									0.232879	0.803845
									0.233073	0.80288
									0.233232	0.802373
									0.233368	0.801479
									0.233542	0.799968
									0.233693	0.79882
									0.233834	0.799584
									0.233997	0.799086
									0.234123	0.798647
									0.234265	0.798554
									0.234421	0.799143
									0.234576	0.798776
									0.234769	0.79874
									0.234938	0.797385
									0.235097	0.797128
									0.235236	0.796612
									0.235377	0.796012
									0.23553	0.795197
									0.235679	0.794478
									0.235819	0.793512
									0.235982	0.7926
									0.236183	0.791721
									0.236318	0.790351
									0.236491	0.789603
									0.236669	0.78902
									0.236851	0.78843
									0.236994	0.787277
									0.237146	0.786767
									0.237307	0.78602
									0.237486	0.785828
									0.237609	0.785997
									0.237772	0.785201
									0.237955	0.785453
									0.238132	0.784356
									0.238299	0.784126
									0.238454	0.78298
									0.238595	0.782654
									0.238759	0.781993
									0.23892	0.781634
									0.239121	0.780591
									0.239265	0.779626
									0.239417	0.77845
									0.239553	0.778302
									0.23968	0.779172
									0.239848	0.77964
									0.240054	0.779985
									0.240226	0.778666
									0.240354	0.778121
									0.240531	0.776489
									0.240663	0.775704
									0.240798	0.775193
									0.240927	0.775317
									0.24107	0.7747
									0.24122	0.773419
									0.241339	0.773509
									0.241534	0.77301
									0.24172	0.772369
									0.2419	0.772339
									0.242071	0.771311
									0.242214	0.770016
									0.242351	0.771132
									0.242481	0.771106
									0.242609	0.771005
									0.242767	0.77114
									0.242905	0.7702
									0.243046	0.768757
									0.243191	0.767326
									0.243335	0.766791
									0.243508	0.76696
									0.24365	0.765717
									0.243827	0.764799
									0.243972	0.764659
									0.244133	0.764513
									0.244285	0.764171
									0.244444	0.764143
									0.244577	0.764095
									0.244692	0.764082
									0.244828	0.763152
									0.24495	0.763121
									0.245072	0.7621
									0.245203	0.760453
									0.245338	0.759488
									0.245509	0.758372
									0.245655	0.756513
									0.245812	0.754713
									0.245972	0.753309
									0.246179	0.752635
									0.246323	0.752185
									0.246451	0.75179
									0.246626	0.751125
									0.246812	0.750287
									0.246961	0.748907
									0.247108	0.748654
									0.247249	0.747968
									0.247403	0.747339
									0.247525	0.746136
									0.247647	0.746172
									0.247763	0.745927
									0.247892	0.744952
									0.248044	0.744806
									0.248211	0.744127
									0.248337	0.743694
									0.248464	0.743917
									0.248613	0.74387
									0.24876	0.744625
									0.248895	0.744273
									0.249029	0.743807
									0.249151	0.742395
									0.249289	0.741863
									0.249414	0.740964
									0.249572	0.740203
									0.249738	0.739423
									0.249899	0.738585
									0.250073	0.736696
									0.250245	0.736899
									0.250382	0.735923
									0.250513	0.73539
									0.250672	0.734276
									0.250823	0.733948
									0.250966	0.73366
									0.251105	0.733113
									0.251217	0.732534
									0.251368	0.732512
									0.251482	0.732877
									0.251608	0.732719
									0.251778	0.732673
									0.251917	0.731508
									0.252063	0.73298
									0.252191	0.733022
									0.252344	0.732888
									0.252473	0.731919
									0.252659	0.731237
									0.252793	0.731996
									0.252914	0.73008
									0.253061	0.73052
									0.253208	0.729867
									0.253324	0.73163
									0.253457	0.732444
									0.253609	0.732492
									0.253758	0.732451
									0.25391	0.733031
									0.254056	0.733898
									0.254186	0.734014
									0.254279	0.733391
									0.254425	0.731512
									0.254572	0.730101
									0.254722	0.727789
									0.254861	0.728625
									0.254978	0.72879
									0.255078	0.728773
									0.255234	0.728664
									0.25536	0.728495
									0.255496	0.728301
									0.255638	0.727898
									0.255817	0.72765
									0.255933	0.725262
									0.256052	0.724468
									0.256166	0.724158
									0.256275	0.722065
									0.256407	0.721853
									0.256564	0.721053
									0.256687	0.719444
									0.256819	0.718744
									0.256923	0.718445
									0.257057	0.717159
									0.257189	0.716754
									0.257316	0.71677
									0.257472	0.716776
									0.257644	0.71532
									0.257778	0.714905
									0.257942	0.713808
									0.258053	0.711847
									0.25817	0.711552
									0.258303	0.709633
									0.258436	0.707793
									0.258583	0.706853
									0.258731	0.70596
									0.258867	0.703504
									0.259	0.703079
									0.259124	0.702592
									0.259248	0.702053
									0.259378	0.701906
									0.259543	0.700584
									0.259658	0.70027
									0.259787	0.699498
									0.259945	0.69897
									0.260089	0.699485
									0.260248	0.699823
									0.260379	0.699135
									0.260501	0.699125
									0.26063	0.69766
									0.260723	0.697647
									0.26083	0.697091
									0.260944	0.69585
									0.261091	0.695077
									0.261224	0.695048
									0.26135	0.694921
									0.261486	0.693999
									0.261616	0.694308
									0.261765	0.694608
									0.261894	0.693564
									0.262006	0.693897
									0.262131	0.693027
									0.262273	0.692352
									0.262413	0.691012
									0.262522	0.689288
									0.26268	0.689324
									0.262815	0.689276
									0.262957	0.68771
									0.263079	0.68746
									0.263192	0.686579
									0.263332	0.686178
									0.263442	0.685892
									0.263563	0.685747
									0.263686	0.685752
									0.263827	0.685469
									0.263951	0.68475
									0.264073	0.683788
									0.264202	0.684017
									0.264306	0.684343
									0.264414	0.683345
									0.264546	0.682428
									0.264691	0.68185
									0.264858	0.681685
									0.264971	0.680642
									0.265096	0.680845
									0.265233	0.680331
									0.265353	0.680407
									0.265444	0.678417
									0.265558	0.678324
									0.265673	0.677507
									0.265834	0.679117
									0.265972	0.678198
									0.266128	0.676888
									0.266233	0.677202
									0.266342	0.677219
									0.266453	0.677308
									0.266566	0.67486
									0.266676	0.673406
									0.266795	0.672084
									0.266885	0.670189
									0.267077	0.669631
									0.267214	0.668861
									0.267352	0.66798
									0.267462	0.669353
									0.267627	0.668887
									0.267772	0.668475
									0.267909	0.668573
									0.268018	0.666634
									0.268138	0.665081
									0.268251	0.664882
									0.268378	0.664044
									0.268517	0.662622
									0.268671	0.661198
									0.26882	0.659843
									0.268893	0.659238
									0.268982	0.659017
									0.269086	0.658596
									0.269204	0.659159
									0.269304	0.659011
									0.269434	0.659103
									0.269574	0.659523
									0.269685	0.658633
									0.269818	0.657807
									0.269916	0.657161
									0.270039	0.657084
									0.270139	0.655809
									0.270264	0.655506
									0.270398	0.653396
									0.270531	0.654184
									0.270653	0.653434
									0.270777	0.654454
									0.270904	0.655941
									0.270999	0.656244
									0.271084	0.657232
									0.271236	0.65679
									0.271343	0.658113
									0.271465	0.657085
									0.271568	0.658886
									0.27172	0.658572
									0.271849	0.65714
									0.271976	0.656684
									0.272116	0.655323
									0.272221	0.654888
									0.272332	0.65528
									0.272456	0.655595
									0.272573	0.655458
									0.272684	0.654397
									0.272809	0.654666
									0.272937	0.654377
									0.273078	0.654622
									0.273192	0.653491
									0.273312	0.652804
									0.273443	0.653146
									0.273543	0.65336
									0.273663	0.653756
									0.273776	0.653268
									0.273892	0.652959
									0.274	0.653291
									0.274138	0.652395
									0.274263	0.652063
									0.27441	0.653961
									0.274515	0.653454
									0.274619	0.653596
									0.274775	0.652377
									0.274894	0.651619
									0.274991	0.650667
									0.275085	0.650074
									0.275191	0.649971
									0.275281	0.64954
									0.275407	0.648983
									0.275516	0.649784
									0.27565	0.648942
									0.275792	0.648279
									0.275944	0.647493
									0.276069	0.647261
									0.276186	0.644808
									0.276284	0.644879
									0.276419	0.6437
									0.276558	0.641953
									0.276698	0.640637
									0.276824	0.639647
									0.276921	0.640354
									0.277004	0.639482
									0.27711	0.638848
									0.277237	0.638472
									0.277338	0.637664
									0.277424	0.63585
									0.277546	0.635154
									0.277664	0.637286
									0.277778	0.636335
									0.277874	0.635737
									0.278004	0.635379
									0.278127	0.635499
									0.278241	0.636092
									0.278333	0.636553
									0.278458	0.635826
									0.278568	0.634515
									0.278664	0.633141
									0.278763	0.633786
									0.278891	0.634859
									0.278982	0.633705
									0.279075	0.632862
									0.279207	0.63192
									0.279346	0.631836
									0.279482	0.6296
									0.279581	0.629598
									0.279704	0.629927
									0.279796	0.63017
									0.279904	0.631504
									0.280045	0.631814
									0.280162	0.630957
									0.280286	0.629542
									0.280406	0.62921
									0.280476	0.629723
									0.280586	0.630039
									0.280692	0.629424
									0.280801	0.629367
									0.280938	0.628288
									0.281055	0.62725
									0.28122	0.62808
									0.28133	0.62806
									0.281439	0.627467
									0.281543	0.627767
									0.281648	0.627177
									0.281737	0.626288
									0.281827	0.625298
									0.281937	0.625775
									0.282034	0.624387
									0.282169	0.626125
									0.282288	0.625551
									0.282423	0.625878
									0.282531	0.624537
									0.282638	0.62377
									0.282723	0.622268
									0.282838	0.622079
									0.282947	0.622257
									0.283049	0.621091
									0.283163	0.620515
									0.28328	0.619001
									0.283383	0.618009
									0.283516	0.618874
									0.283631	0.617986
									0.283729	0.618234
									0.283855	0.61911
									0.283987	0.617251
									0.284123	0.617748
									0.284198	0.618093
									0.284301	0.618218
									0.284403	0.619184
									0.284482	0.6184
									0.284602	0.616657
									0.284735	0.616616
									0.284832	0.617134
									0.284925	0.617751
									0.285023	0.616636
									0.285135	0.617008
									0.285273	0.618325
									0.285385	0.619539
									0.285494	0.620181
									0.285592	0.620991
									0.285705	0.61991
									0.285825	0.616274
									0.285927	0.614872
									0.286046	0.614541
									0.286159	0.614978
									0.2863	0.615204
									0.286398	0.615296
									0.286523	0.614074
									0.286642	0.612084
									0.286748	0.612002
									0.286848	0.612604
									0.286957	0.611618
									0.287062	0.613734
									0.287167	0.613323
									0.28728	0.611688
									0.287377	0.611274
									0.287496	0.610769
									0.287567	0.610013
									0.287668	0.610018
									0.287766	0.610091
									0.287846	0.609414
									0.287947	0.610278
									0.28807	0.610537
									0.288176	0.610948
									0.288302	0.611994
									0.288401	0.61251
									0.288524	0.61138
									0.288657	0.613058
									0.288748	0.613738
									0.288874	0.611822
									0.288987	0.611327
									0.289097	0.611797
									0.289198	0.609811
									0.289318	0.609685
									0.289445	0.607535
									0.289537	0.605431
									0.289668	0.60335
									0.289769	0.603896
									0.289873	0.604422
									0.289965	0.602608
									0.290044	0.600412
									0.290135	0.600219
									0.290246	0.601217
									0.29036	0.60042
									0.290475	0.60084
									0.290599	0.600549
									0.290691	0.60013
									0.290772	0.60024
									0.290862	0.598539
									0.290957	0.596783
									0.291067	0.595275
									0.291153	0.595761
									0.291244	0.594096
									0.291352	0.59369
									0.291454	0.591206
									0.291567	0.589006
									0.29166	0.588242
									0.291776	0.588495
									0.291868	0.587738
									0.291998	0.585676
									0.29211	0.5837
									0.292192	0.582527
									0.292267	0.581861
									0.292368	0.580141
									0.292456	0.580823
									0.292567	0.580737
									0.292666	0.579394
									0.292782	0.577642
									0.292865	0.577532
									0.292983	0.57645
									0.293108	0.575873
									0.293219	0.57475
									0.293313	0.573967
									0.293382	0.572551
									0.293522	0.57182
									0.293638	0.569767
									0.293769	0.568409
									0.293879	0.567279
									0.293981	0.567006
									0.294069	0.566344
									0.29416	0.565359
									0.294257	0.563769
									0.294359	0.563542
									0.294466	0.562488
									0.294576	0.561444
									0.294678	0.562671
									0.294781	0.563222
									0.294895	0.56188
									0.295021	0.562564
									0.295111	0.559939
									0.295194	0.558938
									0.295276	0.558759
									0.295383	0.558141
									0.295487	0.557567
									0.295592	0.556106
									0.295688	0.557225
									0.295798	0.555957
									0.295902	0.55473
									0.295986	0.552895
									0.296114	0.551813
									0.296262	0.54976
									0.296364	0.549288
									0.296478	0.549246
									0.296571	0.54928
									0.296665	0.548327
									0.296765	0.54948
									0.296867	0.549282
									0.296988	0.548581
									0.297076	0.548893
									0.297156	0.547378
									0.297272	0.547173
									0.297384	0.54566
									0.29749	0.546137
									0.297579	0.542979
									0.297683	0.541773
									0.297784	0.542952
									0.297894	0.542058
									0.298013	0.542194
									0.298111	0.542156
									0.298208	0.542438
									0.298335	0.542462
									0.298414	0.542247
									0.298506	0.541439
									0.298611	0.5407
									0.298706	0.539051
									0.298799	0.537403
									0.298872	0.538263
									0.298972	0.53897
									0.299092	0.537804
									0.299207	0.536758
									0.299283	0.535233
									0.299367	0.534676
									0.299445	0.532969
									0.299537	0.531546
									0.299625	0.52911
									0.299712	0.529852
									0.299808	0.530221
									0.299898	0.531244
									0.300001	0.528914
									0.300106	0.528207
									0.300196	0.526913
									0.300307	0.527152
									0.300414	0.527495
									0.300517	0.525981
									0.30061	0.526671
									0.300722	0.525814
									0.300808	0.523983
									0.300909	0.524221
									0.301	0.521682
									0.301083	0.522122
									0.30118	0.521237
									0.301311	0.521223
									0.30139	0.519696
									0.301512	0.519456
									0.301616	0.518061
									0.301704	0.518731
									0.301798	0.520204
									0.301888	0.517821
									0.301983	0.516985
									0.302059	0.516085
									0.302138	0.516385
									0.302221	0.515744
									0.30231	0.513353
									0.302415	0.512078
									0.302518	0.511855
									0.302609	0.509165
									0.302683	0.509841
									0.302792	0.509402
									0.302942	0.511381
									0.303053	0.511272
									0.303129	0.511807
									0.303214	0.511622
									0.303294	0.51027
									0.30337	0.510088
									0.303466	0.510085
									0.303578	0.508556
									0.30367	0.509086
									0.3038	0.509384
									0.303926	0.508543
									0.304027	0.508383
									0.304124	0.508313
									0.304233	0.508056
									0.304346	0.507566
									0.304454	0.507738
									0.304559	0.510245
									0.304665	0.508561
									0.304746	0.506428
									0.304854	0.504785
									0.304946	0.504705
									0.305035	0.503212
									0.305129	0.503095
									0.305209	0.503488
									0.305293	0.502091
									0.305382	0.504215
									0.305474	0.50301
									0.305554	0.502928
									0.305633	0.502456
									0.305736	0.50085
									0.305824	0.499756
									0.305886	0.498888
									0.305958	0.49778
									0.306066	0.498701
									0.306179	0.497453
									0.306289	0.497603
									0.306379	0.496792
									0.306491	0.494543
									0.306585	0.491962
									0.30671	0.489712
									0.306812	0.48806
									0.306921	0.48698
									0.306993	0.487597
									0.307087	0.48863
									0.307187	0.487989
									0.307295	0.486086
									0.307388	0.486221
									0.307468	0.485395
									0.307554	0.483594
									0.307676	0.481141
									0.307781	0.482091
									0.307866	0.479668
									0.307962	0.477973
									0.308033	0.4776
									0.308122	0.477401
									0.308241	0.477657
									0.308332	0.476125
									0.308416	0.475449
									0.308494	0.474443
									0.308586	0.4714
									0.308685	0.46902
									0.308786	0.465921
									0.308897	0.463917
									0.309009	0.463106
									0.309108	0.460992
									0.309209	0.459356
									0.309291	0.457467
									0.309363	0.458149
									0.309455	0.456894
									0.309506	0.455143
									0.30961	0.452871
									0.309709	0.452129
									0.309797	0.449459
									0.309882	0.449399
									0.309961	0.447986
									0.31006	0.446778
									0.310145	0.444691
									0.310234	0.442255
									0.310325	0.442125
									0.31043	0.442127
									0.310531	0.43941
									0.310616	0.441048
									0.310709	0.438959
									0.310847	0.438467
									0.310956	0.436508
									0.311046	0.434923
									0.311146	0.434541
									0.311213	0.43363
									0.311304	0.431708
									0.311394	0.430564
									0.311475	0.430392
									0.311566	0.429623
									0.31165	0.430145
									0.311737	0.430265
									0.311811	0.428985
									0.31189	0.430305
									0.311971	0.428621
									0.312044	0.42877
									0.312146	0.429637
									0.312257	0.42836
									0.312343	0.427365
									0.312419	0.424472
									0.312514	0.42351
									0.31265	0.422102
									0.312729	0.42218
									0.312799	0.42289
									0.312883	0.421563
									0.31296	0.419604
									0.313047	0.419688
									0.313156	0.419185
									0.313245	0.419053
									0.313348	0.419729
									0.313433	0.419423
									0.313509	0.417417
									0.313584	0.418158
									0.313673	0.41771
									0.31377	0.416572
									0.313885	0.413094
									0.313978	0.415699
									0.314099	0.41706
									0.314185	0.415854
									0.314271	0.415287
									0.314342	0.41398
									0.314428	0.411186
									0.314512	0.410589
									0.31461	0.41075
									0.314681	0.407948
									0.314767	0.407859
									0.314839	0.407814
									0.314917	0.407034
									0.314997	0.408196
									0.31511	0.40895
									0.315211	0.409634
									0.315322	0.411191
									0.31542	0.409807
									0.315508	0.408592
									0.315605	0.408409
									0.315703	0.406755
									0.315782	0.406851
									0.315864	0.405425
									0.315943	0.406939
									0.316047	0.40781
									0.316137	0.405859
									0.316225	0.405946
									0.31632	0.406617
									0.316404	0.405648
									0.316511	0.404846
									0.316593	0.403101
									0.316663	0.402233
									0.316764	0.400933
									0.316844	0.402541
									0.316915	0.400743
									0.317018	0.402123
									0.317091	0.402415
									0.317193	0.403239
									0.317292	0.400845
									0.317381	0.399735
									0.317468	0.39795
									0.317564	0.39672
									0.317667	0.395596
									0.317753	0.393395
									0.317848	0.39404
									0.317931	0.393934
									0.318025	0.392421
									0.318112	0.39208
									0.318204	0.390353
									0.318288	0.389254
									0.318361	0.389058
									0.318475	0.386789
									0.318602	0.38557
									0.318706	0.384445
									0.318779	0.382841
									0.318851	0.384029
									0.318936	0.385145
									0.319028	0.384691
									0.319128	0.383754
									0.319231	0.382916
									0.319337	0.383994
									0.319413	0.384187
									0.319496	0.37995
									0.31957	0.378124
									0.319646	0.37714
									0.319723	0.37531
									0.319814	0.373553
									0.319896	0.372908
									0.319959	0.370978
									0.320038	0.368826
									0.320125	0.366735
									0.320202	0.366363
									0.320275	0.364329
									0.320382	0.361336
									0.320467	0.360288
									0.320535	0.35967
									0.32061	0.357064
									0.320696	0.352935
									0.320774	0.353691
									0.320873	0.350428
									0.320955	0.351745
									0.321045	0.350276
									0.321126	0.348929
									0.321197	0.348227
									0.32128	0.349447
									0.321367	0.347917
									0.321449	0.347559
									0.321554	0.344896
									0.321641	0.341424
									0.321718	0.339532
									0.32182	0.338938
									0.321892	0.338211
									0.321979	0.33863
									0.322098	0.336829
									0.32219	0.335735
									0.322274	0.335293
									0.322358	0.333948
									0.322439	0.336394
									0.322512	0.336601
									0.322594	0.335114
									0.322668	0.332954
									0.322748	0.331896
									0.322835	0.329318
									0.322912	0.328138
									0.322998	0.328301
									0.323093	0.328137
									0.323174	0.327961
									0.323254	0.329754
									0.323336	0.329891
									0.323413	0.328128
									0.323495	0.327593
									0.323586	0.327063
									0.323674	0.3262
									0.323763	0.325443
									0.323836	0.323509
									0.323919	0.319857
									0.323985	0.318279
									0.324073	0.316137
									0.324175	0.314057
									0.324275	0.317595
									0.324367	0.317226
									0.324455	0.317314
									0.324577	0.318569
									0.324667	0.318284
									0.324724	0.317538
									0.324799	0.316836
									0.324856	0.318637
									0.324941	0.318998
									0.325019	0.31951
									0.32511	0.319195
									0.3252	0.319291
									0.325283	0.320444
									0.325362	0.321332
									0.325445	0.321672
									0.325537	0.320386
									0.325624	0.320376
									0.325703	0.319132
									0.325782	0.318554
									0.325852	0.316045
									0.325961	0.31714
									0.32607	0.316265
									0.326175	0.317625
									0.326269	0.318091
									0.326388	0.31828
									0.326462	0.317737
									0.326547	0.316659
									0.326625	0.315435
									0.326695	0.315618
									0.326773	0.31287
									0.326843	0.312675
									0.326922	0.31367
									0.326976	0.314229
									0.327062	0.315366
									0.327171	0.314089
									0.32725	0.312191
									0.327353	0.312331
									0.327448	0.311054
									0.327541	0.308956
									0.327642	0.308262
									0.327723	0.306672
									0.327815	0.306699
									0.327869	0.306351
									0.327933	0.30544
									0.327995	0.308524
									0.32807	0.310763
									0.328145	0.310953
									0.328223	0.308593
									0.328296	0.307833
									0.328391	0.30703
									0.328472	0.308843
									0.328561	0.308162
									0.328633	0.307768
									0.328695	0.308676
									0.328774	0.309432
									0.328855	0.309688
									0.328939	0.311176
									0.329027	0.309448
									0.329123	0.310125
									0.329217	0.312551
									0.329293	0.309666
									0.32937	0.308966
									0.329457	0.3099
									0.329539	0.309151
									0.329627	0.30961
									0.329698	0.307473
									0.32978	0.305096
									0.329856	0.306421
									0.329946	0.305885
									0.33002	0.306352
									0.330087	0.307487
									0.330179	0.307424
									0.330267	0.308211
									0.330348	0.308493
									0.330429	0.307533
									0.330512	0.308022
									0.330591	0.306967
									0.330687	0.304535
									0.330768	0.306534
									0.330844	0.304178
									0.330921	0.300647
									0.331019	0.301499
									0.331119	0.301205
									0.33121	0.301966
									0.331302	0.301866
									0.331375	0.298354
									0.331435	0.295346
									0.331542	0.293916
									0.331619	0.291231
									0.331697	0.289124
									0.331774	0.286984
									0.331833	0.286035
									0.331914	0.28694
									0.332	0.286571
									0.332087	0.285743
									0.332168	0.284566
									0.332258	0.285108
									0.332334	0.287055
									0.332418	0.28687
									0.332498	0.285349
									0.33258	0.286559
									0.33265	0.282038
									0.332725	0.281326
									0.3328	0.281156
									0.332871	0.279812
									0.332957	0.281206
									0.333021	0.281702
									0.33308	0.282817
									0.333164	0.282375
									0.333238	0.282436
									0.333316	0.278755
									0.333397	0.278599
									0.333479	0.278576
									0.333578	0.275846
									0.333663	0.27448
									0.333737	0.27524
									0.333825	0.274287
									0.333898	0.274022
									0.333991	0.272054
									0.33406	0.27065
									0.334156	0.270988
									0.334262	0.269605
									0.334348	0.268193
									0.334424	0.266653
									0.334494	0.264791
									0.334556	0.264242
									0.334619	0.264237
									0.334685	0.262427
									0.334747	0.261218
									0.334827	0.260419
									0.334911	0.260965
									0.335013	0.260545
									0.335089	0.259039
									0.335169	0.258306
									0.335233	0.258652
									0.335293	0.258287
									0.335368	0.260532
									0.335442	0.262575
									0.335529	0.262102
									0.335616	0.26398
									0.335727	0.264093
									0.335801	0.265898
									0.335887	0.264976
									0.335974	0.264903
									0.336064	0.265258
									0.336156	0.263068
									0.336262	0.261456
									0.336357	0.262142
									0.336422	0.262247
									0.336476	0.265269
									0.336567	0.266791
									0.336617	0.266508
									0.336688	0.267727
									0.336764	0.269346
									0.336835	0.270414
									0.33691	0.270142
									0.337007	0.268989
									0.337079	0.26845
									0.337162	0.269864
									0.337224	0.270215
									0.337294	0.269856
									0.337382	0.271058
									0.337438	0.272821
									0.33752	0.270873
									0.3376	0.271103
									0.337676	0.26968
									0.337759	0.271828
									0.337837	0.27302
									0.337924	0.27179
									0.337994	0.272587
									0.338076	0.27396
									0.338148	0.273535
									0.338202	0.272167
									0.33827	0.270243
									0.338362	0.269592
									0.33844	0.267649
									0.338514	0.267792
									0.33859	0.269275
									0.338668	0.268241
									0.338744	0.265421
									0.338825	0.266718
									0.338924	0.267461
									0.339016	0.267027
									0.339069	0.265238
									0.339129	0.262208
									0.339207	0.259632
									0.339286	0.260728
									0.339372	0.261084
									0.339463	0.259516
									0.339539	0.26018
									0.339617	0.260471
									0.33972	0.259138
									0.339816	0.259666
									0.339915	0.258211
									0.340005	0.256792
									0.340068	0.256049
									0.340126	0.255204
									0.340206	0.25326
									0.340285	0.251492
									0.340367	0.252258
									0.340434	0.250953
									0.340499	0.250705
									0.34057	0.253053
									0.340641	0.250233
									0.340736	0.250304
									0.340819	0.25188
									0.340902	0.249937
									0.340989	0.248272
									0.341061	0.245537
									0.341135	0.243681
									0.341213	0.239535
									0.341292	0.238446
									0.341362	0.237606
									0.341426	0.234608
									0.341517	0.234723
									0.341589	0.23486
									0.34167	0.23289
									0.341725	0.233187
									0.341806	0.23411
									0.341889	0.233816
									0.341974	0.235299
									0.342047	0.235009
									0.342125	0.235067
									0.342187	0.234033
									0.342254	0.2316
									0.342333	0.23246
									0.342406	0.229686
									0.342467	0.230217
									0.342526	0.228043
									0.342598	0.228276
									0.342681	0.228558
									0.342747	0.228499
									0.342812	0.229077
									0.342895	0.229747
									0.342982	0.229966
									0.343064	0.229067
									0.343139	0.232551
									0.3432	0.232326
									0.343284	0.233229
									0.343362	0.231662
									0.343436	0.228745
									0.343512	0.226225
									0.34359	0.225563
									0.343665	0.226395
									0.343748	0.22421
									0.343835	0.225159
									0.343902	0.225167
									0.343961	0.225539
									0.344046	0.225371
									0.344115	0.225171
									0.34419	0.223983
									0.344257	0.222879
									0.344334	0.222229
									0.344419	0.221085
									0.344496	0.221898
									0.344575	0.220338
									0.344642	0.219457
									0.344691	0.222872
									0.344762	0.223419
									0.344831	0.221998
									0.344906	0.222493
									0.345011	0.222419
									0.345105	0.223715
									0.34518	0.223476
									0.345253	0.224305
									0.345336	0.224921
									0.345415	0.224906
									0.345485	0.222578
									0.345548	0.221139
									0.34561	0.220834
									0.345709	0.221396
									0.345775	0.22156
									0.345847	0.22082
									0.345933	0.222274
									0.346006	0.219587
									0.346065	0.220833
									0.346138	0.223401
									0.346185	0.220412
									0.346259	0.219377
									0.346374	0.220919
									0.346456	0.220177
									0.346524	0.216338
									0.346626	0.215154
									0.346693	0.213619
									0.346745	0.215777
									0.34681	0.216547
									0.346881	0.21705
									0.346944	0.215273
									0.347012	0.215728
									0.34708	0.214777
									0.347156	0.213809
									0.347229	0.211173
									0.347312	0.210324
									0.347392	0.208963
									0.347474	0.208527
									0.347544	0.211981
									0.34761	0.209678
									0.347723	0.208772
									0.347816	0.20972
									0.347891	0.207735
									0.34796	0.203873
									0.348036	0.203785
									0.348101	0.202651
									0.348154	0.20001
									0.348232	0.200406
									0.34829	0.199444
									0.348357	0.196441
									0.348432	0.194221
									0.34852	0.193201
									0.3486	0.193215
									0.34868	0.193225
									0.348752	0.195979
									0.348803	0.196964
									0.348858	0.196612
									0.348916	0.198041
									0.348986	0.198807
									0.34906	0.197165
									0.349122	0.198105
									0.349214	0.197793
									0.349285	0.193861
									0.349359	0.194252
									0.349428	0.193759
									0.34949	0.190661
									0.349555	0.189914
									0.349634	0.188571
									0.349713	0.189108
									0.34979	0.186931
									0.349886	0.187047
									0.349975	0.184166
									0.350043	0.184388
									0.350113	0.182861
									0.35017	0.180634
									0.350228	0.177758
									0.350311	0.175686
									0.350393	0.174238
									0.350473	0.17435
									0.350564	0.174339
									0.350633	0.170019
									0.350715	0.166977
									0.350777	0.164874
									0.350834	0.163493
									0.3509	0.163135
									0.35095	0.165294
									0.351033	0.164711
									0.351111	0.163211
									0.351183	0.164445
									0.351252	0.164359
									0.351322	0.164451
									0.351379	0.164925
									0.351442	0.165199
									0.3515	0.164594
									0.351574	0.163952
									0.351651	0.164468
									0.351722	0.165214
									0.351787	0.167704
									0.351872	0.167227
									0.351965	0.167939
									0.352044	0.169201
									0.352117	0.166757
									0.352188	0.166009
									0.352254	0.167164
									0.352336	0.166249
									0.352423	0.165495
									0.352491	0.16605
									0.352557	0.168058
									0.352631	0.165772
									0.352707	0.164917
									0.35278	0.164108
									0.35286	0.164264
									0.352939	0.1639
									0.353008	0.163625
									0.353074	0.162744
									0.353131	0.161746
									0.353188	0.162441
									0.353269	0.159433
									0.353363	0.160341
									0.35345	0.159306
									0.353531	0.15823
									0.353567	0.160872
									0.353643	0.161442
									0.353714	0.161145
									0.353791	0.162916
									0.353867	0.16617
									0.353933	0.166176
									0.354014	0.167132
									0.354082	0.166482
									0.354165	0.164848
									0.354241	0.165231
									0.354309	0.166504
									0.354373	0.16789
									0.354431	0.168558
									0.354496	0.16651
									0.35456	0.168036
									0.354613	0.168503
									0.354701	0.169246
									0.354768	0.167733
									0.354845	0.164128
									0.354926	0.163935
									0.355012	0.164991
									0.355074	0.1626
									0.355154	0.163015
									0.355238	0.16449
									0.35529	0.166352
									0.355345	0.165919
									0.355412	0.169048
									0.355495	0.169764
									0.35556	0.17021
									0.355636	0.171281
									0.355702	0.172769
									0.355766	0.172972
									0.355822	0.175096
									0.355909	0.17592
									0.355998	0.177199
									0.356082	0.175407
									0.356133	0.173161
									0.356192	0.17232
									0.35626	0.171619
									0.356326	0.172255
									0.356377	0.170346
									0.35643	0.170405
									0.356479	0.170797
									0.356547	0.170277
									0.356625	0.16939
									0.356697	0.169376
									0.356789	0.167811
									0.35688	0.166984
									0.356954	0.165243
									0.357042	0.165155
									0.357094	0.165835
									0.357156	0.164971
									0.357227	0.164819
									0.357286	0.163723
									0.357351	0.165518
									0.357423	0.167791
									0.357494	0.167637
									0.357574	0.166391
									0.357641	0.163556
									0.357744	0.161394
									0.357822	0.162576
									0.357881	0.164053
									0.357935	0.16086
									0.357991	0.163241
									0.358062	0.163664
									0.358129	0.16067
									0.358196	0.159087
									0.358254	0.158121
									0.358323	0.158412
									0.358393	0.155977
									0.358451	0.155497
									0.358515	0.15395
									0.35859	0.153846
									0.358648	0.153743
									0.358721	0.155655
									0.358792	0.153822
									0.358864	0.152248
									0.358933	0.153107
									0.358995	0.151338
									0.359043	0.148904
									0.359095	0.148383
									0.359157	0.148191
									0.359243	0.14836
									0.359323	0.146884
									0.359383	0.143466
									0.359441	0.14252
									0.359534	0.140301
									0.3596	0.136232
									0.359661	0.135327
									0.359728	0.134056
									0.35979	0.133809
									0.359854	0.133394
									0.359924	0.135173
									0.359998	0.136482
									0.360059	0.134362
									0.360148	0.133978
									0.360212	0.132909
									0.360284	0.134208
									0.360361	0.136132
									0.360432	0.137819
									0.360498	0.138764
									0.360572	0.138051
									0.36065	0.137297
									0.360738	0.13662
									0.360805	0.136167
									0.360865	0.135379
									0.360931	0.138312
									0.360989	0.137293
									0.361068	0.136278
									0.361145	0.136892
									0.361199	0.135689
									0.361269	0.134906
									0.361348	0.130972
									0.361422	0.128282
									0.361505	0.131383
									0.361604	0.128283
									0.361677	0.130347
									0.361726	0.128961
									0.361803	0.129658
									0.361865	0.129577
									0.361931	0.132551
									0.362	0.130698
									0.36207	0.13332
									0.362141	0.132785
									0.362212	0.133464
									0.362275	0.132689
									0.362334	0.132532
									0.3624	0.130966
									0.362465	0.131184
									0.362502	0.131431
									0.362566	0.131083
									0.362641	0.130098
									0.362712	0.130728
									0.362775	0.128983
									0.362848	0.127875
									0.362902	0.126924
									0.362969	0.125271
									0.363039	0.127969
									0.36312	0.12897
									0.363183	0.128985
									0.363238	0.128159
									0.36333	0.129847
									0.36341	0.126164
									0.36348	0.12654
									0.363546	0.126311
									0.363622	0.126938
									0.36368	0.126655
									0.36375	0.125805
									0.363813	0.125306
									0.36387	0.124018
									0.363938	0.124
									0.364001	0.12439
									0.36407	0.125124
									0.364145	0.12358
									0.364222	0.125066
									0.364296	0.121502
									0.364369	0.120925
									0.364433	0.121031
									0.364496	0.121228
									0.36455	0.122191
									0.364626	0.122416
									0.364691	0.120924
									0.364756	0.120712
									0.364834	0.12162
									0.364907	0.116872
									0.364965	0.114044
									0.365017	0.114829
									0.365083	0.116116
									0.365152	0.114548
									0.365211	0.115507
									0.365279	0.116665
									0.365359	0.116849
									0.365422	0.117305
									0.3655	0.113713
									0.365571	0.114124
									0.365647	0.112987
									0.365698	0.113285
									0.36576	0.112705
									0.365828	0.109756
									0.365894	0.10797
									0.365961	0.109076
									0.366021	0.10909
									0.36609	0.105864
									0.366145	0.103536
									0.366206	0.104709
									0.36627	0.106446
									0.366321	0.104935
									0.366386	0.102115
									0.366452	0.100046
									0.366525	0.099744
									0.366588	0.101382
									0.366644	0.10208
									0.366697	0.103449
									0.36677	0.102227
									0.366839	0.102613
									0.366895	0.102289
									0.366959	0.101102
									0.367037	0.0992115
									0.367086	0.0980126
									0.367148	0.0966512
									0.367207	0.0964844
									0.367281	0.0963518
									0.367345	0.0960675
									0.367418	0.0946669
									0.367487	0.0958466
									0.367558	0.096768
									0.367609	0.0965336
									0.36767	0.0944162
									0.367755	0.0935714
									0.36784	0.0925475
									0.367903	0.0908573
									0.36796	0.0914196
									0.368016	0.089709
									0.368095	0.091886
									0.368201	0.0937977
									0.368271	0.0920395
									0.368338	0.094044
									0.368415	0.093391
									0.368461	0.0929889
									0.36851	0.0930478
									0.368565	0.0920569
									0.368621	0.091316
									0.368696	0.0927321
									0.368754	0.0921453
									0.368812	0.0924141
									0.368866	0.0920799
									0.368935	0.093917
									0.368985	0.0919957
									0.369045	0.0897821
									0.369117	0.0876886
									0.369173	0.0861237
									0.369233	0.0862561
									0.36932	0.087218
									0.369411	0.0871077
									0.369496	0.0869987
									0.369559	0.0889311
									0.369632	0.0892296
									0.369689	0.0915506
									0.369745	0.0908032
									0.369821	0.0898696
									0.36987	0.0900288
									0.369933	0.0880843
									0.369988	0.0842802
									0.370056	0.0879761
									0.370125	0.0893517
									0.370212	0.0892503
									0.370278	0.0877751
									0.370351	0.0876149
									0.37041	0.0882222
									0.370458	0.0863185
									0.370519	0.0877977
									0.370596	0.0880352
									0.37065	0.0846588
									0.370716	0.0826864
									0.370788	0.0828769
									0.370857	0.0812406
									0.370915	0.0826627
									0.370962	0.0812081
									0.371025	0.0819617
									0.371105	0.0823866
									0.371168	0.0807084
									0.371236	0.0791798
									0.371299	0.075055
									0.371353	0.0724756
									0.37141	0.0723005
									0.371461	0.0746433
									0.371524	0.0770923
									0.371582	0.0772468
									0.371633	0.0779837
									0.371689	0.0810062
									0.371757	0.0786614
									0.371827	0.0750722
									0.371908	0.0754541
									0.371968	0.0750049
									0.372028	0.0771817
									0.372092	0.077458
									0.372167	0.0737473
									0.372253	0.072929
									0.372305	0.0728921
									0.372351	0.0718104
									0.372419	0.0725172
									0.372468	0.0700193
									0.372535	0.068295
									0.372616	0.0701539
									0.372683	0.0698777
									0.372749	0.0675642
									0.372828	0.0642558
									0.372875	0.0646585
									0.372933	0.0660826
									0.373019	0.0681677
									0.373077	0.0693779
									0.373138	0.0661913
									0.373217	0.0686424
									0.373286	0.0670356
									0.373337	0.0669786
									0.37343	0.0668983
									0.373493	0.0685848
									0.373556	0.069459
									0.373629	0.0717233
									0.373689	0.0721737
									0.373746	0.0740065
									0.373807	0.073571
									0.373875	0.0739807
									0.373941	0.0739378
									0.374001	0.0739487
									0.374061	0.0747677
									0.374144	0.07313
									0.374198	0.072075
									0.374265	0.070662
									0.374332	0.071669
									0.37439	0.071188
									0.374471	0.0741724
									0.374537	0.0745203
									0.374587	0.0751957
									0.374648	0.0729175
									0.374713	0.073897
									0.37479	0.0724403
									0.374866	0.0721045
									0.37492	0.0704886
									0.374975	0.0716605
									0.375042	0.0711585
									0.375098	0.0743479
									0.375176	0.0733315
									0.375244	0.0699643
									0.375303	0.0672959
									0.375374	0.0672285
									0.375441	0.0669631
									0.375508	0.0635959
									0.375574	0.0648613
									0.375622	0.0639922
									0.375667	0.0676091
									0.375721	0.0670086
									0.375776	0.0658747
									0.375828	0.0646957
									0.375903	0.0636399
									0.375981	0.0617107
									0.376048	0.0584681
									0.37611	0.0555443
									0.376176	0.0524879
									0.376252	0.0501253
									0.376314	0.0477435
									0.376367	0.0471884
[truncated: 4,785 more rows]
